# Supplementary material for: Preparing the next generation of Complex Networks and Systems scientists: Evaluation results for the Complex Networks and Systems NSF research training program at Indiana University
Source: PLoS One. 2026 Jan 27;21(1):e0334779. doi: 10.1371/journal.pone.0334779 (PMC12843521; doi:10.1371/journal.pone.0334779)
Supplement: S1 Table — (XLSX) [file pone.0334779.s001.xlsx]

## Sheet: Sheet1
Period	Program Outcome	Goal
Shortterm	Support fellows' progress through UGS Milestones	Goal 1: Dual research proficiency, Goal 4: Interdisciplinary training
	Increase fellows technical skills	Goal 3: Workforce Development
	Develop fellows' presentations skills	Goal 3: Workforce Development
	Support fellows' sense of community	Goal 1: Dual research proficiency, Goal 2: Collaborative skill development
	Support fellows' collaboration and interdisciplinarity	Goal 2: Collaborative skill development, Goal 4: Interdisciplinary training
	Measure NRT fellows' satisfaction	All Goals
	Evaluate NRT fellow diversity	Goal 3: Workforce Development
	Evaluate NRT faculty diversity	Goal 3: Workforce Development
	Evaluate NRT faculty's attitudes toward NRT program	All Goals
	Evaluate Institutional attitudes toward NRT program	All Goals
	Increase awareness of NRT Program	All Goals
	Extend population of students benefitting from NRT	Goal 3: Workforce Development
Midterm	Measure the quality and interdisciplinarity of presentations	Goal 3: Workforce Development, Goal 4: Interdisciplinary training
	Measure the quality and interdisciplinarity of publications	Goal 1: Dual research proficiency, Goal 2: Collaborative skill development, Goal 4: Interdisciplinary training
	Measure the quality and interdisciplinarity of grant proposals	Goal 1: Dual research proficiency, Goal 2: Collaborative skill development, Goal 4: Interdisciplinary training
	Increase disciplinary diversity in professional network	Goal 3: Workforce Development, Goal 4: Interdisciplinary training
	Improve post-doctoral fellowship and job placement	Goal 3: Workforce Development
	Improve professional interdisciplinary career development	Goal 3: Workforce Development, Goal 4: Interdisciplinary training
	Increase IU engagement with NRT	All Goals
Longterm	NRT institutional effects at IU	All Goals
	Catalyze cutting-edge interdisciplinary & CNS research	All Goals
	Interdisciplinary & CNS capacity of U.S. graduate programs	All Goals
	Sustainability of dual-major PhD with CNS	Goal 1: Dual research proficiency, Goal 4: Interdisciplinary training
	Institutional innovations	Goal 2: Collaborative skill development, Goal 3: Workforce Development
