# Supplementary material for: Preparing the next generation of Complex Networks and Systems scientists: Evaluation results for the Complex Networks and Systems NSF research training program at Indiana University
Source: PLoS One. 2026 Jan 27;21(1):e0334779. doi: 10.1371/journal.pone.0334779 (PMC12843521; doi:10.1371/journal.pone.0334779)
Supplement: S2 Table — This table shows the number of faculty affiliations by department at IU. (CSV) [file pone.0334779.s002.csv]

Affiliation	Count
Complex Networks and Systems (CNS)	7
Cognitive Science (COGS)	6
Informatics (INFO)	6
Psychological and Brain Sciences (PSY)	6
Biology (BIO)	4
Sociology (SOC)	4
Intelligent Systems Engineering (ISE)	3
Computer Science (CSCI)	2
Economics (ECON)	2
Public Health (SPH)	2
Art History (ARTH)	1
Classics (CLASS)	1
Folklore (FOLK)	1
Geography (GEOG)	1
History & Philosophy of Sci. & Medicine (HPSC)	1
Media Studies (MSCH)	1
Physics (PHYS)	1
Political Science (POLS)	1
Statistics (STAT)	1
