# Supplementary material for: Preparing the next generation of Complex Networks and Systems scientists: Evaluation results for the Complex Networks and Systems NSF research training program at Indiana University
Source: PLoS One. 2026 Jan 27;21(1):e0334779. doi: 10.1371/journal.pone.0334779 (PMC12843521; doi:10.1371/journal.pone.0334779)
Supplement: S1 File — This zip file contains documentation for the annual survey that includes table (Table A) that lists questions with annual indices that indicate if a question was asked, and a document (Text A) that provides definitions for the Likert Scales used during the annual survey. (ZIP) [file pone.0334779.s003.zip]

Archive with 2 entries (2 files):
- TableA.csv
- TextA.docx
