# Supplementary material for: Preparing the next generation of Complex Networks and Systems scientists: Evaluation results for the Complex Networks and Systems NSF research training program at Indiana University
Source: PLoS One. 2026 Jan 27;21(1):e0334779. doi: 10.1371/journal.pone.0334779 (PMC12843521; doi:10.1371/journal.pone.0334779)
Supplement: S1 File — This zip file contains documentation for the annual survey that includes table (Table A) that lists questions with annual indices that indicate if a question was asked, and a document (Text A) that provides definitions for the Likert Scales used during the annual survey. (ZIP) [file pone.0334779.s003.zip › TableA.csv]

ColNumber	ParticipantGroup	QuestionGroup	Item	Type	Variable	Text	QualtricsImportId	Y2019	Y2020	Y2021	Y2022	Y2023	Keep
1	All	Meta	Meta	Meta	Year	Year	Modification	1	1	1	1	1	1
2	All	Meta	Meta	Meta	StartDate	Start Date	{"ImportId":"startDate","timeZone":"America/New_York"}	1	1	1	1	1	1
3	All	Meta	Meta	Meta	EndDate	End Date	{"ImportId":"endDate","timeZone":"America/New_York"}	0	1	1	1	1	1
4	All	Meta	Meta	Meta	RecordedDate	Recorded Date	{"ImportId":"recordedDate","timeZone":"America/New_York"}	0	1	1	1	1	1
5	All	Meta	Meta	Meta	Progress	Progress	{"ImportId":"progress"}	0	1	1	1	1	1
6	All	Meta	Meta	Meta	Duration (in seconds)	Duration (in seconds)	{"ImportId":"duration"}	0	1	1	1	1	0
7	All	Meta	Meta	Meta	Finished	Finished	{"ImportId":"finished"}	0	1	1	1	1	0
8	All	Meta	Meta	Meta	Remove	Remove	Modification	1	1	1	1	1	1
9	All	Meta	Meta	Meta	ResponseId	Response ID	{"ImportId":"_recordId"}	1	1	1	1	1	1
10	All	Meta	Meta	Meta	Role	Role	Modification	1	1	1	1	1	1
11	All	Meta	Meta	Meta	Affiliate	Affiliate	{"ImportId":"Affiliate"}	1	1	1	1	1	0
12	All	Meta	Meta	Meta	Mentee	Mentee	{"ImportId":"Mentee"}	1	1	1	1	1	0
13	All	Meta	Meta	Meta	Mentor	Mentor	{"ImportId":"Mentor"}	1	1	1	1	1	0
14	All	Meta	Meta	Meta	Administrator	Administrator	Modification	1	1	1	1	1	0
15	All	Meta	Meta	Meta	DistributionChannel	Distribution Channel	{"ImportId":"distributionChannel"}	1	1	1	1	1	1
16	All	Meta	Meta	Meta	UserLanguage	User Language	{"ImportId":"userLanguage"}	1	1	1	1	1	1
17	All	NRT Goals	Overall Goals	LIKERT	Q123	NRT program is on track to achieve its goals.	{"ImportId":"QID123"}	1	1	1	1	1	1
18	All	NRT Goals	Disseminate Research	LIKERT	Q2	NRT program (e.g., (virtual) colloquium series, annual showcase, and informal events) has helped disseminate the latest research findings on Complex Networks and Systems.	{"ImportId":"QID5"}	1	1	1	1	1	1
19	All	NRT Goals	Local Awareness	LIKERT	Q1	NRT program (e.g., open house, extended colloquium series, annual showcase) has helped increase awareness of Complex Networks and Systems within the Indiana University.	{"ImportId":"QID3"}	1	1	1	1	1	1
20	All	NRT Goals	National Awareness	LIKERT	Q120	NRT program (e.g. open house, extended colloquium series, annual showcase) has helped increase awareness of Complex Networks and Systems nationally.	{"ImportId":"QID120"}	1	1	1	1	1	1
21	All	COVID	COVID	LIKERT	Q158	The COVID-19 pandemic has impacted your participation in the NRT program.	{"ImportId":"QID158"}	0	0	1	1	1	1
22	All	COVID	Comments	Qual	Q155	Please use the space below to share thoughts or comments about how the COVID-19 pandemic impacted your participation in the NRT program.	{"ImportId":"QID155_TEXT"}	0	0	1	1	1	1
23	Faculty	Mentorship	Mentorship	YN	Q149	Did you have an opportunity to mentor an NRT student?	{"ImportId":"QID149"}		1	1	1	1	1
24	Faculty	Mentorship	Presentation	LIKERT	Q126_1	The following questions ask about the characteristics of your NRT mentoring experience. We realize that you may have more than one mentee and, if that is the case, we ask that you answer these questions in terms of how you think your mentorship has affected your mentees in general. My mentorship has helped to - improve my mentees’ presentation skills.	{"ImportId":"QID126_1"}		1	1	1	1	1
25	Faculty	Mentorship	Publications	LIKERT	Q126_2	The following questions ask about the characteristics of your NRT mentoring experience. We realize that you may have more than one mentee and, if that is the case, we ask that you answer these questions in terms of how you think your mentorship has affected your mentees in general. My mentorship has helped to - improve the quality and quantity of my mentees’ publications.	{"ImportId":"QID126_2"}		1	1	1	1	1
26	Faculty	Mentorship	Grants	LIKERT	Q126_3	The following questions ask about the characteristics of your NRT mentoring experience. We realize that you may have more than one mentee and, if that is the case, we ask that you answer these questions in terms of how you think your mentorship has affected your mentees in general. My mentorship has helped to - improve the quality and quantity of my mentees’ grant proposals.	{"ImportId":"QID126_3"}		1	1	1	1	1
27	Faculty	Mentorship	Research	LIKERT	Q126_4	The following questions ask about the characteristics of your NRT mentoring experience. We realize that you may have more than one mentee and, if that is the case, we ask that you answer these questions in terms of how you think your mentorship has affected your mentees in general. My mentorship has helped to - improve my mentees’ research skills.	{"ImportId":"QID126_4"}		1	1	1	1	1
28	Faculty	Mentorship	Help	YN	Q36	Did the mentorship you provided to a mentee or mentees help the individuals in other ways not noted above?	{"ImportId":"QID43"}		1	1	1	1	1
29	Faculty	Mentorship	Help	Qual	Q36T	Please describe.	{"ImportId":"QID44_TEXT"}		1	1	1	1	1
30	Faculty	Mentorship	Comments	Qual	Q38	Please use the space below to share thoughts or comments about your NRT mentoring experience not captured by the previous questions.	{"ImportId":"QID46_TEXT"}		1	1	1	1	1
31	Doctoral Fellow	Program Impact	Presentation	LIKERT	Q129_1	The NRT program has had a positive effect on ... - my presentation skills	{"ImportId":"QID129_1"}		1	1	1	1	1
32	Doctoral Fellow	Program Impact	Writing	LIKERT	Q129_2	The NRT program has had a positive effect on ... - my writing skills	{"ImportId":"QID129_2"}		1	1	1	1	1
33	Doctoral Fellow	Program Impact	Networking	LIKERT	Q129_3	The NRT program has had a positive effect on ... - my networking skills	{"ImportId":"QID129_3"}		1	1	1	1	1
34	Doctoral Fellow	Program Impact	Grant Writing	LIKERT	Q129_4	The NRT program has had a positive effect on ... - my technical skills	{"ImportId":"QID129_5"}		1	1	1	1	1
35	Doctoral Fellow	Program Impact	Technical Skills	LIKERT	Q129_5	The NRT program has had a positive effect on ... - my grant writing skills	{"ImportId":"QID129_6"}		1	1	1	1	1
36	Doctoral Fellow	Student Satisfaction	Community	LIKERT	Q137_1	Please rate the following questions about the NRT program. - I feel like I am a part of the CNS NRT community.	{"ImportId":"QID136_1"}		1	1	1	1	1
37	Doctoral Fellow	Student Satisfaction	Milestone Progress	LIKERT	Q137_2	Please rate the following questions about the NRT program. - I am satisfied with my progress through my PhD program Milestones.	{"ImportId":"QID136_2"}		1	1	1	1	1
38	Doctoral Fellow	Student Satisfaction	2nd PhD Program	LIKERT	Q137_3	Please rate the following questions about the NRT program. - I am satisfied with my second PhD program.	{"ImportId":"QID136_5"}		1	1	1	1	1
39	Doctoral Fellow	Student Satisfaction	Mentoring	LIKERT	Q137_4	Please rate the following questions about the NRT program. - In general, I am satisfied with my CNS mentoring.	{"ImportId":"QID136_6"}		1	1	1	1	1
40	Doctoral Fellow	Student Satisfaction	CNS PhD Program	LIKERT	Q137_5	Please rate the following questions about the NRT program. - In general, I am satisfied with the CNS program.	{"ImportId":"QID136_3"}		1	1	1	1	1
41	Doctoral Fellow	Student Satisfaction	Comments	Qual	Q133	If you are not satisfied with any of the above statements, please feel free to add any comments.	{"ImportId":"QID133_TEXT"}		1	1	1	1	1
42	Doctoral Fellow	Quality of Work	Quality of Work	LIKERT	Q48	The process of preparing and submitting my work to the NRT Annual Showcase has helped improve the quality of my work (e.g., proposal, grant idea or manuscript).	{"ImportId":"QID59"}		1	1	1	1	1
43	Doctoral Fellow	Research Skills	Research Skills	LIKERT	Q49	The process of preparing and submitting my work to the NRT Annual Showcase has helped improve my research skills.	{"ImportId":"QID60"}		1	1	1	1	1
44	Doctoral Fellow	Collaboration	Collaboration	LIKERT	Q50	The process of preparing and submitting my work to the NRT Annual Showcase has helped me form new research collaborations.	{"ImportId":"QID61"}		1	1	1	1	1
45	Doctoral Fellow	Publications	Publications	YN	Q148	If you submitted a paper draft at the Showcase, have you subsequently submitted that draft for publication?	{"ImportId":"QID148"}		1	1	1	1	1
46	Doctoral Fellow	Proposals	Proposals	YN	Q51	If you submitted a research proposal at the Showcase, have you subsequently submitted that proposal?	{"ImportId":"QID63"}		1	1	1	1	1
47	Doctoral Fellow	Research Skills	Research Skills	YN	Q53	Do you feel that the process of preparing and submitting your work to the NRT Annual Showcase helped to advance your skills in any other way?	{"ImportId":"QID69"}		1	1	1	1	1
48	Doctoral Fellow	Showcase	Advance Work	Qual	Q53a	In what ways?	{"ImportId":"QID70_TEXT"}		1	1	1	1	1
49	Doctoral Fellow	Showcase	Advance Skills	Qual	Q53b	How could the NRT Annual Showcase have better helped you to advance your skills?	{"ImportId":"QID71_TEXT"}		1	1	1	1	1
50	Doctoral Fellow	Showcase	Comments	Qual	Q56	Please use the space below to share any other thoughts or comments about the NRT Annual Showcase presentation experience.	{"ImportId":"QID76_TEXT"}		1	1	1	1	1
51	Doctoral Fellow	Colloquium	Research Skills	LIKERT	Q60	Participating in the NRT Extended Colloquium Series has helped to improve my research skills.	{"ImportId":"QID81"}		1	1	1	1	1
52	Doctoral Fellow	Colloquium	Collaboration	LIKERT	Q59	Participating at the NRT Extended Colloquium Series has helped to form new research collaborations.	{"ImportId":"QID80"}		1	1	1	1	1
53	Doctoral Fellow	Colloquium	Improve	YN	Q62	Are there ways that the NRT Extended Colloquium Series program could be improved?	{"ImportId":"QID85"}		1	1	1	1	1
54	Doctoral Fellow	Colloquium	Improve	Qual	Q62a	In what ways?	{"ImportId":"QID86_TEXT"}		1	1	1	1	1
55	Doctoral Fellow	Colloquium	Comments	Qual	Q64	Please use the space below to share thoughts or comments about the NRT Extended Colloquium Series experience not captured by the previous questions.	{"ImportId":"QID89_TEXT"}		1	1	1	1	1
56	Doctoral Fellow	Mentorship Impact	Presentation	LIKERT	Q124_1	Receiving mentorship from a NRT mentor has helped me to - improve my presentation skills.	{"ImportId":"QID124_1"}		1	1	1	1	1
57	Doctoral Fellow	Mentorship Impact	Publications	LIKERT	Q124_2	Receiving mentorship from a NRT mentor has helped me to - improve the quality and quantity of my publications.	{"ImportId":"QID124_2"}		1	1	1	1	1
58	Doctoral Fellow	Mentorship Impact	Grants	LIKERT	Q124_3	Receiving mentorship from a NRT mentor has helped me to - improve the quality and quantity of my grant proposals.	{"ImportId":"QID124_3"}		1	1	1	1	1
59	Doctoral Fellow	Mentorship Impact	Research	LIKERT	Q124_4	Receiving mentorship from a NRT mentor has helped me to - improve my research skills.	{"ImportId":"QID124_4"}		1	1	1	1	1
60	Doctoral Fellow	Mentorship Impact	Interdisciplinary	LIKERT	Q124_5	Receiving mentorship from a NRT mentor has helped me to - build interdisciplinary skills in my research.	{"ImportId":"QID124_5"}		1	1	1	1	1
61	Doctoral Fellow	Mentorship Impact	Collaboration	LIKERT	Q124_6	Receiving mentorship from a NRT mentor has helped me to - open up new opportunities for collaboration.	{"ImportId":"QID124_6"}		1	1	1	1	1
62	Doctoral Fellow	Mentor Quality	Mentorship-Quality	LIKERT	Q125_1	My mentor - was accessible.	{"ImportId":"QID125_1"}		1	1	1	1	1
63	Doctoral Fellow	Mentor Quality	Mentorship-Quality	LIKERT	Q125_2	My mentor - demonstrated professional integrity.	{"ImportId":"QID125_2"}		1	1	1	1	1
64	Doctoral Fellow	Mentor Quality	Mentorship-Quality	LIKERT	Q125_3	My mentor - demonstrated content expertise in my area of need.	{"ImportId":"QID125_3"}		1	1	1	1	1
65	Doctoral Fellow	Mentor Quality	Mentorship-Quality	LIKERT	Q125_4	My mentor - was approachable.	{"ImportId":"QID125_4"}		1	1	1	1	1
66	Doctoral Fellow	Mentor Quality	Mentorship-Quality	LIKERT	Q125_5	My mentor - was supportive and encouraging.	{"ImportId":"QID125_5"}		1	1	1	1	1
67	Doctoral Fellow	Mentor Quality	Mentorship-Quality	LIKERT	Q125_6	My mentor - provided constructive and useful critiques of my work.	{"ImportId":"QID125_6"}		1	1	1	1	1
68	Doctoral Fellow	Mentor Quality	Mentorship-Quality	LIKERT	Q125_7	My mentor - was helpful in providing direction and guidance on professional issues (e.g., networking).	{"ImportId":"QID125_7"}		1	1	1	1	1
69	Doctoral Fellow	Mentor Quality	Mentorship-Quality	LIKERT	Q125_8	My mentor - answered my questions satisfactorily (e.g., timely response, clear, comprehensive).	{"ImportId":"QID125_8"}		1	1	1	1	1
70	Doctoral Fellow	Mentor Quality	Mentorship-Quality	LIKERT	Q125_9	My mentor - acknowledged my contributions appropriately (e.g., committee contributions, awards).	{"ImportId":"QID125_9"}		1	1	1	1	1
71	Doctoral Fellow	Mentor Quality	Mentorship-Quality	LIKERT	Q125_10	My mentor - suggested appropriate resources (e.g., expert electronic contacts, source materials).	{"ImportId":"QID125_10"}		1	1	1	1	1
72	Doctoral Fellow	Mentor Quality	Mentorship-Quality	LIKERT	Q125_11	My mentor - challenged me to extend my abilities (e.g., risk taking, try a new professional activity, draft a section of an article).	{"ImportId":"QID125_11"}		1	1	1	1	1
73	Doctoral Fellow	Mentorship	Improve	YN	Q27	Are there ways you think the mentorship process could be improved?	{"ImportId":"QID32"}		1	1	1	1	1
74	Doctoral Fellow	Improve	Improve	Qual	Q27T	Please describe:	{"ImportId":"QID33_TEXT"}		1	1	1	1	1
75	Doctoral Fellow	Mentorship	Mentorship	Qual	Q29	Please use the space below to share thoughts or comments about NRT mentorship not captured by the previous questions.	{"ImportId":"QID35_TEXT"}		1	1	1	1	1
76	Doctoral Fellow	Academic Research	Openness	LIKERT	Q138_1	My research to date reflects - my openness to diverse disciplinary perspectives when analyzing particular problems.	{"ImportId":"QID138_1"}		1	1	1	1	1
77	Doctoral Fellow	Academic Research	Learning	LIKERT	Q138_2	My research to date reflects - my interest in learning about disciplinary concepts and theories in addition to the ones I am most familiar with.	{"ImportId":"QID138_2"}		1	1	1	1	1
78	Doctoral Fellow	Academic Research	New Methods	LIKERT	Q138_3	My research to date reflects - my interest in learning about new research methods that are different from the ones I am most familiar.	{"ImportId":"QID138_10"}		1	1	1	1	1
79	Doctoral Fellow	Academic Research	Complex Problems	LIKERT	Q138_4	My research to date reflects - my ability to conceptualize complex problems by identifying various situation-specific factors that account for those problems.	{"ImportId":"QID138_11"}		1	1	1	1	1
80	Doctoral Fellow	Academic Research	Frameworks	LIKERT	Q138_5	My research to date reflects - my ability to create conceptual frameworks that bridge multiple fields.	{"ImportId":"QID138_12"}		1	1	1	1	1
81	Doctoral Fellow	Academic Research	Thinking	LIKERT	Q138_6	My research to date reflects - my ability to think broadly about complex problems.	{"ImportId":"QID138_3"}		1	1	1	1	1
82	Doctoral Fellow	Personal Values	Collaboration	LIKERT	Q140	I would describe myself as someone who values interdisciplinary collaboration.	{"ImportId":"QID140"}		1	1	1	1	1
83	Doctoral Fellow	Personal Values	Time Investment	LIKERT	Q141	I am willing to invest the time required for learning about fields that are different from my own.	{"ImportId":"QID141"}		1	1	1	1	1
84	Doctoral Fellow	Personal Values	Challenges	LIKERT	Q142	I enjoy tackling the challenges posed by working on complex problems, even if doing so requires me to expend extra time and effort.	{"ImportId":"QID142"}		1	1	1	1	1
85	Doctoral Fellow	Personal Values	Perspectives	LIKERT	Q143	I generally approach scientific problems from a multi-level perspective that encompasses both micro- and macro- level factors.	{"ImportId":"QID143"}		1	1	1	1	1
86	Doctoral Fellow	Personal Values	Fields	LIKERT	Q144	In my own work, I incorporate perspectives from fields that are different from my own.	{"ImportId":"QID144"}		1	1	1	1	1
87	Doctoral Fellow	Personal Values	Methods	LIKERT	Q145	In my own research, I use research methods drawn from more than one discipline rather than relying exclusively on a single disciplinary approach.	{"ImportId":"QID145"}		1	1	1	1	1
88	Doctoral Fellow	CNS Program	CNS Program	LIKERT	Q137	The NRT program has had a positive effect on my interdisciplinary.	{"ImportId":"QID137"}		1	1	1	1	1
89	Doctoral Fellow	Interdisciplinary	Comments	Qual	Q147	Please use the space below to share thoughts or comments about how your NRT experience has influenced your views about interdisciplinarity.	{"ImportId":"QID147_TEXT"}		1	1	1	1	1
90	Affiliate	SummerResearch	Presentation	LIKERT	Q151_1	Participating in NRT summer research has helped me to - improve my presentation skills.	{"ImportId":"QID151_1"}		1	1	1	1	0
91	Affiliate	SummerResearch	Publications	LIKERT	Q151_2	Participating in NRT summer research has helped me to - improve the quality and quantity of my publications.	{"ImportId":"QID151_2"}		1	1	1	1	0
92	Affiliate	SummerResearch	Grant Writing	LIKERT	Q151_3	Participating in NRT summer research has helped me to - improve the quality and quantity of my grant proposals.	{"ImportId":"QID151_3"}		1	1	1	1	0
93	Affiliate	SummerResearch	Research Skills	LIKERT	Q151_4	Participating in NRT summer research has helped me to - improve my research skills.	{"ImportId":"QID151_4"}		1	1	1	1	0
94	Affiliate	SummerResearch	Interdisciplinary Skills	LIKERT	Q151_5	Participating in NRT summer research has helped me to - build interdisciplinary skills in my research.	{"ImportId":"QID151_5"}		1	1	1	1	0
95	Affiliate	SummerResearch	Collaboration	LIKERT	Q151_6	Participating in NRT summer research has helped me to - open up new opportunities for collaboration.	{"ImportId":"QID151_6"}		1	1	1	1	0
96	Affiliate	SummerResearch	Improve	YN	Q153	Are there ways you think the affiliate experiences in NRT program could be improved?	{"ImportId":"QID153"}		1	1	1	1	0
97	Affiliate	SummerResearch	Comments	Qual	Q154	Please describe:	{"ImportId":"QID154_TEXT"}		1	1	1	1	0
98	All	Group	AsIs	Group	Q159_0_GROUP	As the NRT program concludes its final year of funding, what program activities would you like to see continued as is, adapted, or dropped for future students enrolled in complex network science graduate programs? Please add each NRT program item to one of the following groups below: Continue as is, Adapt, or Drop. - Groups - Continue as is	{"ImportId":"QID160_0_GROUP"}	0	0	0	1	1	1
99	All	Group	Adapt	Group	Q159_1_GROUP	As the NRT program concludes its final year of funding, what program activities would you like to see continued as is, adapted, or dropped for future students enrolled in complex network science graduate programs? Please add each NRT program item to one of the following groups below: Continue as is, Adapt, or Drop. - Groups - Adapt	{"ImportId":"QID160_1_GROUP"}	0	0	0	1	1	1
100	All	Group	Drop	Group	Q159_2_GROUP	As the NRT program concludes its final year of funding, what program activities would you like to see continued as is, adapted, or dropped for future students enrolled in complex network science graduate programs? Please add each NRT program item to one of the following groups below: Continue as is, Adapt, or Drop. - Groups - Drop	{"ImportId":"QID160_2_GROUP"}	0	0	0	1	1	1
101	All	Rank-AsIs	Colloquium	Rank	Q159_0_1_RANK	As the NRT program concludes its final year of funding, what program activities would you like to see continued as is, adapted, or dropped for future students enrolled in complex network science graduate programs? Please add each NRT program item to one of the following groups below: Continue as is, Adapt, or Drop. - Ranks - Continue as is - Colloquium series - Rank	{"ImportId":"QID160_G0_1_RANK"}	0	0	0	1	1	1
102	All	Rank-AsIs	Research Showcase	Rank	Q159_0_2_RANK	As the NRT program concludes its final year of funding, what program activities would you like to see continued as is, adapted, or dropped for future students enrolled in complex network science graduate programs? Please add each NRT program item to one of the following groups below: Continue as is, Adapt, or Drop. - Ranks - Continue as is - Research showcase - Rank	{"ImportId":"QID160_G0_2_RANK"}	0	0	0	1	1	1
103	All	Rank-AsIs	Affiliate Research	Rank	Q159_0_3_RANK	As the NRT program concludes its final year of funding, what program activities would you like to see continued as is, adapted, or dropped for future students enrolled in complex network science graduate programs? Please add each NRT program item to one of the following groups below: Continue as is, Adapt, or Drop. - Ranks - Continue as is - Affiliate style summer research opportunities - Rank	{"ImportId":"QID160_G0_3_RANK"}	0	0	0	1	1	1
104	All	Rank-AsIs	CNS Dual Degree Program	Rank	Q159_0_4_RANK	As the NRT program concludes its final year of funding, what program activities would you like to see continued as is, adapted, or dropped for future students enrolled in complex network science graduate programs? Please add each NRT program item to one of the following groups below: Continue as is, Adapt, or Drop. - Ranks - Continue as is - CNS dual-degree doctoral programs - Rank	{"ImportId":"QID160_G0_4_RANK"}	0	0	0	1	1	1
105	All	Rank-AsIs	Interdisciplinary Mentorships	Rank	Q159_0_5_RANK	As the NRT program concludes its final year of funding, what program activities would you like to see continued as is, adapted, or dropped for future students enrolled in complex network science graduate programs? Please add each NRT program item to one of the following groups below: Continue as is, Adapt, or Drop. - Ranks - Continue as is - Interdisciplinary mentorships - Rank	{"ImportId":"QID160_G0_5_RANK"}	0	0	0	1	1	1
106	All	Rank-AsIs	Interdisciplinary Skills Training	Rank	Q159_0_6_RANK	As the NRT program concludes its final year of funding, what program activities would you like to see continued as is, adapted, or dropped for future students enrolled in complex network science graduate programs? Please add each NRT program item to one of the following groups below: Continue as is, Adapt, or Drop. - Ranks - Continue as is - Interdisciplinary skills training opportunities - Rank	{"ImportId":"QID160_G0_6_RANK"}	0	0	0	1	1	1
107	All	Rank-AsIs	CNS Research Skills Training	Rank	Q159_0_7_RANK	As the NRT program concludes its final year of funding, what program activities would you like to see continued as is, adapted, or dropped for future students enrolled in complex network science graduate programs? Please add each NRT program item to one of the following groups below: Continue as is, Adapt, or Drop. - Ranks - Continue as is - CNS research skills training opportunities - Rank	{"ImportId":"QID160_G0_7_RANK"}	0	0	0	1	1	1
108	All	Rank-Adapt	Colloquium	Rank	Q159_1_1_RANK	As the NRT program concludes its final year of funding, what program activities would you like to see continued as is, adapted, or dropped for future students enrolled in complex network science graduate programs? Please add each NRT program item to one of the following groups below: Continue as is, Adapt, or Drop. - Ranks - Adapt - Colloquium series - Rank	{"ImportId":"QID160_G1_1_RANK"}	0	0	0	1	1	1
109	All	Rank-Adapt	Research Showcase	Rank	Q159_1_2_RANK	As the NRT program concludes its final year of funding, what program activities would you like to see continued as is, adapted, or dropped for future students enrolled in complex network science graduate programs? Please add each NRT program item to one of the following groups below: Continue as is, Adapt, or Drop. - Ranks - Adapt - Research showcase - Rank	{"ImportId":"QID160_G1_2_RANK"}	0	0	0	1	1	1
110	All	Rank-Adapt	Affiliate Research	Rank	Q159_1_3_RANK	As the NRT program concludes its final year of funding, what program activities would you like to see continued as is, adapted, or dropped for future students enrolled in complex network science graduate programs? Please add each NRT program item to one of the following groups below: Continue as is, Adapt, or Drop. - Ranks - Adapt - Affiliate style summer research opportunities - Rank	{"ImportId":"QID160_G1_3_RANK"}	0	0	0	1	1	1
111	All	Rank-Adapt	CNS Dual Degree Program	Rank	Q159_1_4_RANK	As the NRT program concludes its final year of funding, what program activities would you like to see continued as is, adapted, or dropped for future students enrolled in complex network science graduate programs? Please add each NRT program item to one of the following groups below: Continue as is, Adapt, or Drop. - Ranks - Adapt - CNS dual-degree doctoral programs - Rank	{"ImportId":"QID160_G1_4_RANK"}	0	0	0	1	1	1
112	All	Rank-Adapt	Interdisciplinary Mentorships	Rank	Q159_1_5_RANK	As the NRT program concludes its final year of funding, what program activities would you like to see continued as is, adapted, or dropped for future students enrolled in complex network science graduate programs? Please add each NRT program item to one of the following groups below: Continue as is, Adapt, or Drop. - Ranks - Adapt - Interdisciplinary mentorships - Rank	{"ImportId":"QID160_G1_5_RANK"}	0	0	0	1	1	1
113	All	Rank-Adapt	Interdisciplinary Skills Training	Rank	Q159_1_6_RANK	As the NRT program concludes its final year of funding, what program activities would you like to see continued as is, adapted, or dropped for future students enrolled in complex network science graduate programs? Please add each NRT program item to one of the following groups below: Continue as is, Adapt, or Drop. - Ranks - Adapt - Interdisciplinary skills training opportunities - Rank	{"ImportId":"QID160_G1_6_RANK"}	0	0	0	1	1	1
114	All	Rank-Adapt	CNS Research Skills Training	Rank	Q159_1_7_RANK	As the NRT program concludes its final year of funding, what program activities would you like to see continued as is, adapted, or dropped for future students enrolled in complex network science graduate programs? Please add each NRT program item to one of the following groups below: Continue as is, Adapt, or Drop. - Ranks - Adapt - CNS research skills training opportunities - Rank	{"ImportId":"QID160_G1_7_RANK"}	0	0	0	1	1	1
115	All	Rank-Drop	Colloquium	Rank	Q159_2_1_RANK	As the NRT program concludes its final year of funding, what program activities would you like to see continued as is, adapted, or dropped for future students enrolled in complex network science graduate programs? Please add each NRT program item to one of the following groups below: Continue as is, Adapt, or Drop. - Ranks - Drop - Colloquium series - Rank	{"ImportId":"QID160_G2_1_RANK"}	0	0	0	1	1	1
116	All	Rank-Drop	Research Showcase	Rank	Q159_2_2_RANK	As the NRT program concludes its final year of funding, what program activities would you like to see continued as is, adapted, or dropped for future students enrolled in complex network science graduate programs? Please add each NRT program item to one of the following groups below: Continue as is, Adapt, or Drop. - Ranks - Drop - Research showcase - Rank	{"ImportId":"QID160_G2_2_RANK"}	0	0	0	1	1	1
117	All	Rank-Drop	Affiliate Research	Rank	Q159_2_3_RANK	As the NRT program concludes its final year of funding, what program activities would you like to see continued as is, adapted, or dropped for future students enrolled in complex network science graduate programs? Please add each NRT program item to one of the following groups below: Continue as is, Adapt, or Drop. - Ranks - Drop - Affiliate style summer research opportunities - Rank	{"ImportId":"QID160_G2_3_RANK"}	0	0	0	1	1	1
118	All	Rank-Drop	CNS Dual Degree Program	Rank	Q159_2_4_RANK	As the NRT program concludes its final year of funding, what program activities would you like to see continued as is, adapted, or dropped for future students enrolled in complex network science graduate programs? Please add each NRT program item to one of the following groups below: Continue as is, Adapt, or Drop. - Ranks - Drop - CNS dual-degree doctoral programs - Rank	{"ImportId":"QID160_G2_4_RANK"}	0	0	0	1	1	1
119	All	Rank-Drop	Interdisciplinary Mentorships	Rank	Q159_2_5_RANK	As the NRT program concludes its final year of funding, what program activities would you like to see continued as is, adapted, or dropped for future students enrolled in complex network science graduate programs? Please add each NRT program item to one of the following groups below: Continue as is, Adapt, or Drop. - Ranks - Drop - Interdisciplinary mentorships - Rank	{"ImportId":"QID160_G2_5_RANK"}	0	0	0	1	1	1
120	All	Rank-Drop	Interdisciplinary Skills Training	Rank	Q159_2_6_RANK	As the NRT program concludes its final year of funding, what program activities would you like to see continued as is, adapted, or dropped for future students enrolled in complex network science graduate programs? Please add each NRT program item to one of the following groups below: Continue as is, Adapt, or Drop. - Ranks - Drop - Interdisciplinary skills training opportunities - Rank	{"ImportId":"QID160_G2_6_RANK"}	0	0	0	1	1	1
121	All	Rank-Drop	CNS Research Skills Training	Rank	Q159_2_7_RANK	As the NRT program concludes its final year of funding, what program activities would you like to see continued as is, adapted, or dropped for future students enrolled in complex network science graduate programs? Please add each NRT program item to one of the following groups below: Continue as is, Adapt, or Drop. - Ranks - Drop - CNS research skills training opportunities - Rank	{"ImportId":"QID160_G2_7_RANK"}	0	0	0	1	1	1
122	All	ContinueNRT	Explanation	Qual	Q160	Please explain your choices for the grouping selections that you have made regarding aspects of the NRT program you'd continue, adapt, or drop from future CNS graduate programs.	{"ImportId":"QID159_TEXT"}	0	0	0	1	1	1
123	All	ContinueNRT	Comments	Qual	Q162	Please add any additional comments about continuation of aspects of the NRT program below.	{"ImportId":"QID162_TEXT"}	0	0	0	1	1	1
124	All	Other	Comments	Qual	Q107	Please share any other comments you have about your experience with the NRT program:	{"ImportId":"QID107_TEXT"}	0	1	1	1	1	1
