# Supplementary material for: Preparing the next generation of Complex Networks and Systems scientists: Evaluation results for the Complex Networks and Systems NSF research training program at Indiana University
Source: PLoS One. 2026 Jan 27;21(1):e0334779. doi: 10.1371/journal.pone.0334779 (PMC12843521; doi:10.1371/journal.pone.0334779)
Supplement: S1 Dataset — Table A. CNS NRT member assessment of program goals. Calculations of mean Likert responses values and SD for respondents’ assessment that the CNS NRT has met its program goals during a given year. Table B. CNS NRT doctoral fellow interdisciplinary orientation. Calculations of mean Likert responses values and SD for factors in the transdisciplinary orientation scales. Table C. CNS NRT Covid Impact. Calculations of mean Likert responses values and SD of respondents’ assessment of COVID-19 pandemic on CNS NRT program activities. (ZIP) [file pone.0334779.s005.zip]

Archive with 4 entries (4 files):
- S1A_Table-CNS_NRT-Survey_2019-2023-AchieveProgramGoals.csv
- S1B_Table-CNS_NRT-Survey_2019-2023-DoctoralFellow-InterdisciplinaryOrientation.csv
- S1C_Table-CNS_NRT-Survey_2019-2023-COVID.csv
- S1_Table.xlsx
