# Supplementary material for: Preparing the next generation of Complex Networks and Systems scientists: Evaluation results for the Complex Networks and Systems NSF research training program at Indiana University
Source: PLoS One. 2026 Jan 27;21(1):e0334779. doi: 10.1371/journal.pone.0334779 (PMC12843521; doi:10.1371/journal.pone.0334779)
Supplement: S1 Dataset — Table A. CNS NRT member assessment of program goals. Calculations of mean Likert responses values and SD for respondents’ assessment that the CNS NRT has met its program goals during a given year. Table B. CNS NRT doctoral fellow interdisciplinary orientation. Calculations of mean Likert responses values and SD for factors in the transdisciplinary orientation scales. Table C. CNS NRT Covid Impact. Calculations of mean Likert responses values and SD of respondents’ assessment of COVID-19 pandemic on CNS NRT program activities. (ZIP) [file pone.0334779.s005.zip › S1A_Table-CNS_NRT-Survey_2019-2023-AchieveProgramGoals.csv]

Item	Role	Responses	Median	Mean	SD
Overall Goals	Faculty	48	5.5	5.4	0.89
Overall Goals	Fellow	65	5	4.8	0.88
Overall Goals	Affiliate	12	6	5.8	0.45
Overall Goals	Admin	19	5	5.2	1.17
Disseminate Research	Faculty	54	5	5.2	0.97
Disseminate Research	Fellow	63	5	4.5	1.13
Disseminate Research	Affiliate	13	6	5.6	0.65
Disseminate Research	Admin	15	5	5.4	0.51
Local Awareness	Faculty	50	6	5.4	0.96
Local Awareness	Fellow	63	5	4.7	1.26
Local Awareness	Affiliate	13	6	5.6	0.51
Local Awareness	Admin	19	5	5.1	1.13
National Awareness	Faculty	48	5	4.9	1.12
National Awareness	Fellow	58	4	3.8	1.39
National Awareness	Affiliate	9	4	4.6	0.73
National Awareness	Admin	15	5	4.1	1.46
