# Supplementary material for: Preparing the next generation of Complex Networks and Systems scientists: Evaluation results for the Complex Networks and Systems NSF research training program at Indiana University
Source: PLoS One. 2026 Jan 27;21(1):e0334779. doi: 10.1371/journal.pone.0334779 (PMC12843521; doi:10.1371/journal.pone.0334779)
Supplement: S1 Dataset — Table A. CNS NRT member assessment of program goals. Calculations of mean Likert responses values and SD for respondents’ assessment that the CNS NRT has met its program goals during a given year. Table B. CNS NRT doctoral fellow interdisciplinary orientation. Calculations of mean Likert responses values and SD for factors in the transdisciplinary orientation scales. Table C. CNS NRT Covid Impact. Calculations of mean Likert responses values and SD of respondents’ assessment of COVID-19 pandemic on CNS NRT program activities. (ZIP) [file pone.0334779.s005.zip › S1B_Table-CNS_NRT-Survey_2019-2023-DoctoralFellow-InterdisciplinaryOrientation.csv]

Group	Item	Responses	Median	Mean	SD
Academic Research	Complex Problems	49	6	5.5	0.71
Academic Research	Frameworks	51	6	5.4	0.78
Academic Research	Learning	51	6	5.6	0.67
Academic Research	New Methods	52	6	5.5	0.73
Academic Research	Openness	51	6	5.3	0.93
Academic Research	Thinking	52	6	5.6	0.64
Personal Values	Challenges	55	6	5.7	0.52
Personal Values	Collaboration	53	6	5.7	0.56
Personal Values	Fields	53	6	5.4	0.72
Personal Values	Methods	52	6	5.6	0.73
Personal Values	Perspectives	55	6	5.7	0.61
Personal Values	Time Investment	55	6	5.7	0.53
