# Supplementary material for: Preparing the next generation of Complex Networks and Systems scientists: Evaluation results for the Complex Networks and Systems NSF research training program at Indiana University
Source: PLoS One. 2026 Jan 27;21(1):e0334779. doi: 10.1371/journal.pone.0334779 (PMC12843521; doi:10.1371/journal.pone.0334779)
Supplement: S2 Dataset — This zip file contains four data tables collected from Web of Science (WOS) that were used in part or support results presented in the publication analysis section of this paper. The dataset includes the following: Table A. CNS NRT publication identifiers (2018–2024). Table B. CNS NRT publications WOS author affiliations. Table C. CNS NRT publications WOS citation report (2018–2024). Table D. CNS NRT publications WOS journal subject categories. Table E. WOS subject category scope notes. (ZIP) [file pone.0334779.s006.zip]

Archive with 5 entries (5 files):
- S2A_Table.csv
- S2B_Table.csv
- S2C_Table.csv
- S2D_Table.csv
- S2E_Table.csv
