# Supplementary material for: Preparing the next generation of Complex Networks and Systems scientists: Evaluation results for the Complex Networks and Systems NSF research training program at Indiana University
Source: PLoS One. 2026 Jan 27;21(1):e0334779. doi: 10.1371/journal.pone.0334779 (PMC12843521; doi:10.1371/journal.pone.0334779)
Supplement: S2 Dataset — This zip file contains four data tables collected from Web of Science (WOS) that were used in part or support results presented in the publication analysis section of this paper. The dataset includes the following: Table A. CNS NRT publication identifiers (2018–2024). Table B. CNS NRT publications WOS author affiliations. Table C. CNS NRT publications WOS citation report (2018–2024). Table D. CNS NRT publications WOS journal subject categories. Table E. WOS subject category scope notes. (ZIP) [file pone.0334779.s006.zip › S2A_Table.csv]

doi	pubmed_id	wos_id
http://dx.doi.org/10.1186/s12916-024-03384-1	38637816	WOS:001205495400002
http://dx.doi.org/10.1126/sciadv.adh4439	38608015	WOS:001250299500016
http://dx.doi.org/10.3389/fimmu.2024.1363144	38533513	WOS:001191909200001
http://dx.doi.org/10.3389/fcell.2024.1354132	38495620	WOS:001184929700001
http://dx.doi.org/10.1103/PhysRevX.13.041054		WOS:001133497600001
http://dx.doi.org/10.1073/pnas.2300888120	37467265	WOS:001089181900001
http://dx.doi.org/10.1016/j.neuroimage.2023.120266	37414231	WOS:001037422000001
http://dx.doi.org/10.1088/2632-072X/acc62c		WOS:000962532100001
http://dx.doi.org/10.1038/s42003-023-04843-w	37095282	WOS:000976102800006
http://dx.doi.org/10.1371/journal.pone.0282950	36952508	WOS:000984103600091
http://dx.doi.org/10.1371/journal.pcbi.1010854	36821564	WOS:000942233100002
http://dx.doi.org/10.1073/pnas.2207677120	36603032	WOS:001045275000001
http://dx.doi.org/10.1145/3544548.3580949	37786774	WOS:001037809504047
http://dx.doi.org/10.1016/j.agsy.2022.103574		WOS:000899212100001
http://dx.doi.org/10.3390/e24101387	37420406	WOS:000872630700001
http://dx.doi.org/10.1038/s41598-022-19181-w	36057691	WOS:000849490400014
http://dx.doi.org/10.1016/j.jrurstud.2022.11.007		WOS:000995028000001
http://dx.doi.org/10.3390/e24070930	35885153	WOS:000832273800001
http://dx.doi.org/10.1093/bioinformatics/btac360	35640987	WOS:000807453300001
http://dx.doi.org/10.1038/s41567-022-01548-5		WOS:000771321000006
http://dx.doi.org/10.1038/s41467-022-28964-8	35288567	WOS:000769063600006
http://dx.doi.org/10.1073/pnas.2117320119	35239433	WOS:000772222800013
http://dx.doi.org/10.1016/j.neuroimage.2022.118971	35131435	WOS:000766267800008
http://dx.doi.org/10.3389/fnsys.2021.688424	35126062	WOS:000751443000001
http://dx.doi.org/10.1098/rsif.2021.0659	35042384	WOS:000743896200002
http://dx.doi.org/10.1016/j.trb.2021.10.011		WOS:000793294200003
http://dx.doi.org/10.1109/ACII55700.2022.9953849		WOS:000893674200020
http://dx.doi.org/10.1073/pnas.2109380118j1of11	34750261	WOS:000722463000005
http://dx.doi.org/10.1093/comnet/cnab021	38348382	WOS:000797304300002
http://dx.doi.org/10.1038/s42254-021-00374-7		WOS:000701645600001
http://dx.doi.org/10.1016/j.isci.2021.102935	34568781	WOS:000698069100003
http://dx.doi.org/10.1016/j.jrurstud.2021.07.016		WOS:000691215900012
http://dx.doi.org/10.1098/rsos.201971	34168888	WOS:000665051900001
http://dx.doi.org/10.1080/1369118X.2021.1928263		WOS:000658204700001
http://dx.doi.org/10.1080/0092623X.2021.1923598	33988489	WOS:000650473700001
http://dx.doi.org/10.1073/pnas.2022598118	33737396	WOS:000631868600059
http://dx.doi.org/10.1093/joc/jqab002		WOS:000648955900004
http://dx.doi.org/10.1145/3462204.3481793		WOS:001081877800064
http://dx.doi.org/10.1177/20539517211013861		WOS:000762387300001
http://dx.doi.org/10.1371/journal.pcbi.1008418	33347455	WOS:000603071900002
http://dx.doi.org/10.1016/j.neuroimage.2020.117049	32619708	WOS:000579184700014
http://dx.doi.org/10.1038/s41598-020-73380-x	33037274	WOS:000615373100013
http://dx.doi.org/10.2196/14455	32729844	WOS:000575051400012
http://dx.doi.org/10.1177/1461444820942744		WOS:000549928600001
http://dx.doi.org/10.1162/netn_a_00141	32885121	WOS:000544715300009
http://dx.doi.org/10.1073/pnas.1915006117	32229555	WOS:000526871700030
http://dx.doi.org/10.1371/journal.pone.0223812	32053587	WOS:000517202100001
http://dx.doi.org/10.1002/cpt.1745	31863452	WOS:000510601500001
http://dx.doi.org/10.1007/s10508-019-01521-z	31399924	WOS:000514999700007
http://dx.doi.org/10.1038/s41598-020-57695-3	31974390	WOS:000562830300012
