# Supplementary material for: Preparing the next generation of Complex Networks and Systems scientists: Evaluation results for the Complex Networks and Systems NSF research training program at Indiana University
Source: PLoS One. 2026 Jan 27;21(1):e0334779. doi: 10.1371/journal.pone.0334779 (PMC12843521; doi:10.1371/journal.pone.0334779)
Supplement: S2 Dataset — This zip file contains four data tables collected from Web of Science (WOS) that were used in part or support results presented in the publication analysis section of this paper. The dataset includes the following: Table A. CNS NRT publication identifiers (2018–2024). Table B. CNS NRT publications WOS author affiliations. Table C. CNS NRT publications WOS citation report (2018–2024). Table D. CNS NRT publications WOS journal subject categories. Table E. WOS subject category scope notes. (ZIP) [file pone.0334779.s006.zip › S2C_Table.csv]

Marked List: NRT Merged
Timespan: 1900-2024.
Results found	64
Sum of the Times Cited	1921
Average Citations per Item	30.02
h-index	20
DOI	Total Citations	Average per Year	2018	2019	2020	2021	2022	2023	2024
10.1038/s41467-018-06930-7	522	74.57	5	49	92	99	126	87	63
10.1200/CCI.18.00069	213	35.5	0	10	34	45	39	57	28
10.1073/pnas.1915006117	137	27.4	0	0	14	35	37	28	23
10.1073/pnas.1807180116	122	20.33	0	5	18	24	26	28	21
10.1177/20539517211013861	93	23.25	0	0	0	5	34	30	24
10.1073/pnas.2117320119	83	27.67	0	0	0	0	11	26	46
10.1073/pnas.1717729115	69	9.86	1	7	9	13	17	17	5
10.1016/j.neuroimage.2020.117049	43	8.6	0	0	1	11	14	11	6
10.1073/pnas.2022598118	35	8.75	0	0	0	2	15	12	5
10.1371/journal.pone.0223812	34	6.8	0	0	2	7	10	8	7
10.1038/s41598-020-57695-3	33	6.6	0	0	3	8	7	7	8
10.1038/s41567-022-01548-5	32	10.67	0	0	0	0	4	13	15
10.1177/1461444820942744	31	6.2	0	0	0	7	9	10	5
10.1162/netn_a_00069	29	4.83	0	3	7	4	6	6	3
10.1371/journal.pcbi.1008418	26	5.2	0	0	0	4	8	9	5
10.1073/pnas.2109380118j1of11	25	6.25	0	0	0	0	7	12	6
10.1038/s42003-023-04843-w	24	12	0	0	0	0	0	7	17
10.1098/rsos.201971	24	6	0	0	0	1	9	10	4
10.1073/pnas.1818750115	24	3.43	0	3	3	7	7	1	3
10.1146/annurev-biodatasci-030320-040844	21	4.2	0	0	1	5	7	5	3
10.1038/s41467-022-28964-8	16	5.33	0	0	0	0	1	11	4
10.1016/j.isci.2021.102935	16	4	0	0	0	0	8	5	3
10.1073/pnas.2207677120	15	7.5	0	0	0	0	0	5	10
10.3389/fnsys.2021.688424	15	5	0	0	0	0	2	10	3
10.3389/fphys.2018.01046	15	2.14	1	1	1	4	4	4	0
10.1016/j.neuroimage.2022.118971	14	4.67	0	0	0	0	2	6	6
10.1162/netn_a_00141	14	2.8	0	0	1	2	4	3	4
10.1073/pnas.2300888120	12	6	0	0	0	0	0	0	12
10.3390/e24070930	12	4	0	0	0	0	1	5	6
10.1080/0092623X.2021.1923598	12	3	0	0	0	2	2	3	5
10.2196/14455	12	2.4	0	0	0	2	2	5	3
10.1371/journal.pone.0223849	12	2	0	0	1	6	3	1	1
10.1016/j.jrurstud.2021.07.016	11	2.75	0	0	0	0	2	6	3
10.1007/s10508-019-01521-z	11	2.2	0	0	2	3	2	1	3
10.3389/fcell.2024.1354132	10	10	0	0	0	0	0	0	10
10.1098/rsif.2021.0659	10	3.33	0	0	0	0	0	6	4
10.1093/comnet/cnab021	10	2.5	0	0	0	0	1	6	3
10.1002/cpt.1745	9	1.8	0	0	2	3	0	3	1
10.1038/s41746-019-0141-x	9	1.5	0	0	2	1	3	2	1
10.1177/1077699018821327	8	1.33	0	0	0	2	1	4	1
10.1371/journal.pone.0282950	7	3.5	0	0	0	0	0	1	6
10.3390/e24101387	7	2.33	0	0	0	0	0	2	5
10.1038/s42254-021-00374-7	7	1.75	0	0	0	0	0	3	4
10.1093/joc/jqab002	7	1.75	0	0	0	0	4	1	2
10.1016/j.agsy.2022.103574	5	1.67	0	0	0	0	0	1	4
10.1038/s41598-020-73380-x	5	1	0	0	1	0	2	2	0
10.1103/PhysRevX.13.041054	3	1.5	0	0	0	0	0	0	3
10.1016/j.jrurstud.2022.11.007	3	1	0	0	0	0	0	1	2
10.1016/j.neuroimage.2023.120266	2	1	0	0	0	0	0	0	2
10.1371/journal.pcbi.1010854	2	1	0	0	0	0	0	0	2
10.1038/s41598-022-19181-w	2	0.67	0	0	0	0	0	2	0
10.1016/j.trb.2021.10.011	2	0.67	0	0	0	0	0	1	1
10.1080/1369118X.2021.1928263	2	0.5	0	0	0	0	1	1	0
10.3389/fimmu.2024.1363144	1	1	0	0	0	0	0	0	1
10.1145/3544548.3580949	1	0.5	0	0	0	0	0	0	1
10.1093/bioinformatics/btac360	1	0.33	0	0	0	0	0	1	0
10.1145/3462204.3481793	1	0.25	0	0	0	0	0	0	1
10.1007/978-3-030-02511-3_6	1	0.17	0	0	0	0	1	0	0
10.1093/database/bay079	1	0.14	0	0	1	0	0	0	0
10.1186/s12916-024-03384-1	0	0	0	0	0	0	0	0	0
10.1126/sciadv.adh4439	0	0	0	0	0	0	0	0	0
10.1088/2632-072X/acc62c	0	0	0	0	0	0	0	0	0
10.1109/ACII55700.2022.9953849	0	0	0	0	0	0	0	0	0
10.3390/arts8030089	0	0	0	0	0	0	0	0	0
