# Supplementary material for: Preparing the next generation of Complex Networks and Systems scientists: Evaluation results for the Complex Networks and Systems NSF research training program at Indiana University
Source: PLoS One. 2026 Jan 27;21(1):e0334779. doi: 10.1371/journal.pone.0334779 (PMC12843521; doi:10.1371/journal.pone.0334779)
Supplement: S2 Dataset — This zip file contains four data tables collected from Web of Science (WOS) that were used in part or support results presented in the publication analysis section of this paper. The dataset includes the following: Table A. CNS NRT publication identifiers (2018–2024). Table B. CNS NRT publications WOS author affiliations. Table C. CNS NRT publications WOS citation report (2018–2024). Table D. CNS NRT publications WOS journal subject categories. Table E. WOS subject category scope notes. (ZIP) [file pone.0334779.s006.zip › S2D_Table.csv]

Web of Science Categories	Publications	Percent	InterMulti
Multidisciplinary Sciences	23	35.938	1
Neurosciences	6	9.375
Mathematical Computational Biology	5	7.813
Physics Multidisciplinary	5	7.813	1
Biochemical Research Methods	4	6.25
Communication	4	6.25
Computer Science Interdisciplinary Applications	4	6.25	1
Neuroimaging	3	4.688
Radiology Nuclear Medicine Medical Imaging	3	4.688
Computer Science Information Systems	2	3.125
Geography	2	3.125
Health Care Sciences Services	2	3.125
Mathematics Interdisciplinary Applications	2	3.125	1
Medical Informatics	2	3.125
Psychology Clinical	2	3.125
Regional Urban Planning	2	3.125
Social Sciences Interdisciplinary	2	3.125	1
Agriculture Multidisciplinary	1	1.563	1
Biology	1	1.563
Biotechnology Applied Microbiology	1	1.563
Cell Biology	1	1.563
Computer Science Artificial Intelligence	1	1.563
Computer Science Cybernetics	1	1.563
Computer Science Software Engineering	1	1.563
Computer Science Theory Methods	1	1.563
Developmental Biology	1	1.563
Economics	1	1.563
Engineering Civil	1	1.563
Family Studies	1	1.563
Humanities Multidisciplinary	1	1.563	1
Immunology	1	1.563
Medicine General Internal	1	1.563
Oncology	1	1.563
Operations Research Management Science	1	1.563
Pharmacology Pharmacy	1	1.563
Physics Applied	1	1.563
Physics Mathematical	1	1.563
Physiology	1	1.563
Robotics	1	1.563
Social Issues	1	1.563
Sociology	1	1.563
Statistics Probability	1	1.563
Transportation	1	1.563
Transportation Science Technology	1	1.563
