# Supplementary material for: Preparing the next generation of Complex Networks and Systems scientists: Evaluation results for the Complex Networks and Systems NSF research training program at Indiana University
Source: PLoS One. 2026 Jan 27;21(1):e0334779. doi: 10.1371/journal.pone.0334779 (PMC12843521; doi:10.1371/journal.pone.0334779)
Supplement: S2 Dataset — This zip file contains four data tables collected from Web of Science (WOS) that were used in part or support results presented in the publication analysis section of this paper. The dataset includes the following: Table A. CNS NRT publication identifiers (2018–2024). Table B. CNS NRT publications WOS author affiliations. Table C. CNS NRT publications WOS citation report (2018–2024). Table D. CNS NRT publications WOS journal subject categories. Table E. WOS subject category scope notes. (ZIP) [file pone.0334779.s006.zip › S2E_Table.csv]

Citation Index	Subject Category	Scope Notes
Science Citation Index Expanded	Acoustics	Acoustics covers resources on the study of the generation, control, transmission, reception, and effects of sounds. Relevant subjects include linear and nonlinear acoustics; atmospheric sound; underwater sound; the effects of mechanical vibrations; architectural acoustics; audio engineering; audiology; and ultrasound applications.
Science Citation Index Expanded	Agricultural Economics & Policy	Agricultural Economics & Policy covers resources concerning the production, distribution, and consumption of agricultural commodities as well as the managerial and policy decisions concerning these commodities.
Science Citation Index Expanded	Agricultural Engineering	Agricultural Engineering covers resources concerning many engineering applications in agriculture, including the design of machines, equipment, and buildings; soil and water engineering; irrigation and drainage engineering; crop harvesting, processing, and storage; animal production technology, housing, and equipment; precision agriculture; post-harvest processing and technology; rural developmen…
Science Citation Index Expanded	Agriculture, Dairy & Animal Science	Agriculture, Dairy & Animal Science covers resources on the selection, breeding and management of livestock, including animal science, animal nutrition, poultry science, animal breeding and genetics, dairy science, and animal production science.
Science Citation Index Expanded	Agriculture, Multidisciplinary	Agriculture, Multidisciplinary covers resources having a general or interdisciplinary approach to the agricultural sciences. Regional and multi-subject resources are also covered.
Science Citation Index Expanded	Agronomy	Agronomy covers resources on the selection, breeding, management, and post-harvest treatment of crops including crop protection and science, seed science, plant nutrition, plant and soil science, soil management and tillage, weed science, agroforestry, agroclimatology, and agricultural water management.
Science Citation Index Expanded	Allergy	Allergy covers resources dealing with the full spectrum of immunologically-mediated hypersensitivity reactions including immediate or acute hypersensitivity, dermatitis, and asthma. This category also covers resources on the underlying cellular and molecular immunology specific to allergic reactivity, pathogenesis, tissue damage, clinical presentation, and modes of treatment.
Science Citation Index Expanded	Anatomy & Morphology	Anatomy & Morphology includes resources describing the characteristics, generation, and organization of structure in vertebrates or invertebrates. Topics cover embryology, developmental morphology, and functional anatomy, as well as specific structures, systems, or organisms. Resources on plant structure and embryology are placed preferentially in the PLANT SCIENCE category.
Science Citation Index Expanded	Andrology	Andrology includes resources focused on the development, function, and disorders of male morphology and reproductive systems. Topics include gonad formation, gamete generation and function, male reproductive health and endocrinology, and sex determination in the male embryo.
Science Citation Index Expanded	Anesthesiology	Anesthesiology covers resources that focus on the administration of anesthetics, the treatment of pain, and the use of life support systems. This category also includes specific resources on cardiovascular anesthesia, pediatric anesthesia, and neurosurgical anesthesia.
Science Citation Index Expanded	Astronomy & Astrophysics	Astronomy & Astrophysics covers resources that focus on the science of the celestial bodies and their magnitudes, motions, and constitution. Topics include the properties of celestial bodies such as luminosity, size, mass, density, temperature, and chemical composition, as well as their origin and evolution. This category includes some resources on planetary science that focus on astrophysical as…
Science Citation Index Expanded	Audiology & Speech-Language Pathology	Audiology & Speech-Language Pathology covers resources on the basic science and clinical research aspects of speech, language, communication and hearing disorders. This category will also cover all areas of audiology as well as clinical management (diagnosis, prevention and treatment) of the above disorders.
Science Citation Index Expanded	Automation & Control Systems	Automation & Control Systems covers resources on the design and development of processes and systems that minimize the necessity of human intervention. Resources in this category cover control theory, control engineering, and laboratory and manufacturing automation.
Science Citation Index Expanded	Behavioral Sciences	Behavioral Sciences covers resources dealing with the biological correlates of observable action in humans or animals. These include aggression, sexual behavior, and learning as well as the various factors, natural or pharmacological, that alter such behaviors. Resources in this category cover neurobiology, experimental psychology, ethology, cognitive assessment, and behavioral consequences of ne…
Science Citation Index Expanded	Biochemical Research Methods	Biochemical Research Methods includes resources that describe specific techniques used in biological and biochemical research, including methods for the purification and analysis of biomolecules, the observation of the structure or function of living organisms and tissues (exclusive of microscopy), and the alteration of biomolecules for specific research applications. This category does not cover…
Science Citation Index Expanded	Biochemistry & Molecular Biology	Biochemistry & Molecular Biology covers resources on general biochemistry and molecular biology topics such as carbohydrates, lipids, proteins, nucleic acids, genes, drugs, toxic substances, and other chemical or molecular constituents of cells, microbes, and higher plants and animals, including humans. Excluded are resources that are focus on biochemistry in cells, tissues or organs and those wh…
Science Citation Index Expanded	Biodiversity Conservation	Biodiversity Conservation covers resources on the conservation management of species and ecosystems. Topics include conservation ecology, biological conservation, paleobiology, natural history and the natural sciences.
Science Citation Index Expanded	Biology	The Biology category includes resources having a broad or interdisciplinary approach to biology. In addition, it includes materials that cover a specific area of biology not covered in other categories such as theoretical biology, mathematical biology, thermal biology, cryobiology, and biological rhythm research.
Science Citation Index Expanded	Biophysics	Biophysics covers resources that focus on the transfer and effects of physical forces and energy-light, sound, electricity, magnetism, heat, cold, pressure, mechanical forces, and radiation-within and on cells, tissues, and whole organisms.
Science Citation Index Expanded	Biotechnology & Applied Microbiology	Biotechnology & Applied Microbiology includes resources that cover a broad range of topics on the manipulation of living organisms to make products or solve problems to meet human needs. Topics include genetic engineering; molecular diagnostic and therapeutic techniques; genome data mining; bioprocessing of food and drugs; biological control of pests; environmental bioremediation; and bio-energy …
Science Citation Index Expanded	Cardiac & Cardiovascular Systems	Cardiac & Cardiovascular Systems covers resources dealing with the diagnosis and treatment of heart disease. Coverage focuses on cardiac disease prevention, pharmacology, surgery, transplantation, and research. This category also includes cardiac testing, pacemakers, and medical devices. Resources focusing on circulation, hypertension, arterial disease, and stroke are placed in the PERIPHERAL VAS…
Science Citation Index Expanded	Cell Biology	Cell Biology includes resources on all aspects of the structure and function of eukaryotic cells. The principle characteristic of resources in this category is an emphasis on the integration at the cellular level of biochemical, molecular, genetic, physiological, and pathological information. This category considers material on specific tissues, differentiated as well as embryonic.
Science Citation Index Expanded	Cell & Tissue Engineering	Cell & Tissue Engineering covers resources that apply technology to the chemical, mechanical, and electrical alteration or preparation of cells and tissues. Cell regions that can be redesigned and manipulated include: the membrane, receptors, cytoplasm, cytoskeleton, genes, and matrix. Resources in this category span a range of technologies including: engineering regeneration of nerve, adipose or…
Science Citation Index Expanded	Chemistry, Analytical	Chemistry, Analytical covers resources on the techniques that yield any type of information about chemical systems. Topics include chromatography, thermal analysis, chemometrics, separation techniques, pyrolysis, and electroanalytical and radioanalytical chemistry. Some spectroscopy resources may be included in this category when focusing on analytical techniques and applications in chemistry.
Science Citation Index Expanded	Chemistry, Applied	Chemistry, Applied covers resources that report on the application of basic chemical sciences to other sciences, engineering, and industry. Topics include chemical engineering (catalysis, fuel processing, microencapsulation, and functional polymers); food science and technology (cereals, hydrocolloids, and food additives); medicinal chemistry (pharmacology); dyes and pigments; coatings technology…
Science Citation Index Expanded	Chemistry, Inorganic & Nuclear	Chemistry, Inorganic & Nuclear includes resources on both inorganic and nuclear chemistry. Chemistry, Inorganic covers resources that are concerned with non-carbon elements and the preparation, properties, and reactions of their compounds. It also includes resources on the study of certain simple carbon compounds, including the oxides, carbon disulfide, the halides, hydrogen cyanide, and salts, s…
Science Citation Index Expanded	Chemistry, Medicinal	Chemistry, Medicinal includes resources emphasizing the isolation and study of substances with therapeutic potential. Topics of interest are quantitative structure-function relationships, structural characterization and organic syntheses of naturally occurring compounds, and chemical and analytical techniques used in rational drug design. See also the PHARMACOLOGY & PHARMACY category.
Science Citation Index Expanded	Chemistry, Multidisciplinary	Chemistry, Multidisciplinary includes resources having a general or interdisciplinary approach to the chemical sciences. Special topic chemistry resources that have relevance to many areas of chemistry are also included in this category. Resources having a primary focus on analytical, inorganic and nuclear, organic, physical, or polymer chemistry are placed in their own categories.
Science Citation Index Expanded	Chemistry, Organic	Chemistry, Organic includes resources that focus on synthetic and natural organic compounds their synthesis, structure, properties, and reactivity. Research on hydrocarbons, a major area of organic chemistry, is included in this category.
Science Citation Index Expanded	Chemistry, Physical	Chemistry, Physical includes resources on photochemistry, solid state chemistry, kinetics, catalysis, quantum chemistry, surface chemistry, electrochemistry, chemical thermodynamics, thermophysics, colloids, fullerenes, and zeolites.
Science Citation Index Expanded	Clinical Neurology	Clinical Neurology covers resources on all areas of clinical research and medical practice in neurology. The focus is on traditional neurological illnesses and diseases such as dementia, stroke, epilepsy, headache, multiple sclerosis, and movement disorders that have clinical and socio-economic importance. This category also includes resources on medical specialties such as pediatric neurology, n…
Science Citation Index Expanded	Computer Science, Artificial Intelligence	Computer Science, Artificial Intelligence covers resources that focus on research and techniques to create machines that attempt to efficiently reason, problem-solve, use knowledge representation, and perform analysis of contradictory or ambiguous information. This category includes resources on artificial intelligence technologies such as expert systems, fuzzy systems, natural language processin…
Science Citation Index Expanded	Computer Science, Cybernetics	Computer Science, Cybernetics includes resources that focus on the control and information flows within and between artificial (machine) and biological systems. Resources in this category draw from the fields of artificial intelligence, automatic control, and robotics.
Science Citation Index Expanded	Computer Science, Hardware & Architecture	Computer Science, Hardware & Architecture covers resources on the physical components of a computer system: main and logic boards, internal buses and interfaces, static and dynamic memory, storage devices and storage media, power supplies, input and output devices, networking interfaces, and networking hardware such as routers and bridges. Resources in this category also cover the architecture of…
Science Citation Index Expanded	Computer Science, Information Systems	Computer Science, Information Systems covers resources that focus on the acquisition, processing, storage, management, and dissemination of electronic information that can be read by humans, machines, or both. This category also includes resources for telecommunications systems and discipline-specific subjects such as medical informatics, chemical information processing systems, geographical info…
Science Citation Index Expanded	Computer Science, Interdisciplinary Applications	Computer Science, Interdisciplinary Applications includes resources concerned with the application of computer technology and methodology to other disciplines, such as information management, engineering, biology, medicine, environmental studies, geosciences, arts and humanities, agriculture, chemistry, and physics.
Science Citation Index Expanded	Computer Science, Software Engineering	Computer Science, Software Engineering includes resources that are concerned with the programs, routines, and symbolic languages that control the functioning of the hardware and direct its operation. Also covered in this category are computer graphics, digital signal processing, and programming languages.
Science Citation Index Expanded	Computer Science, Theory & Methods	Computer Science, Theory & Methods includes resources that emphasize experimental computer processing methods or programming techniques such as parallel computing, distributed computing, logic programming, object-oriented programming, high-speed computing, and supercomputing.
Science Citation Index Expanded	Construction & Building Technology	Construction & Building Technology includes resources that provide information on the physical features and design of structures (e.g., buildings, dams, bridges, tunnels) and the materials used to construct them (concrete, cement, steel). Other topics covered in this category include heating and air conditioning, energy systems, and indoor air quality.
Science Citation Index Expanded	Critical Care Medicine	Critical Care Medicine covers resources on healthcare specialties that focus on the care of patients with acute, life-threatening illness or injury. This category covers resources such as heart attack; poisoning; burns, pneumonia; surgical complications; premature birth; trauma including head trauma; stroke, and other neural injuries; intensive care anesthesia; and resuscitation.
Science Citation Index Expanded	Crystallography	Crystallography covers resources that report on the study of the formation, structure, and properties of crystals. This category also includes resources on X-ray crystallography, the study of the internal structure of crystals through the use of X-ray diffraction.
Science Citation Index Expanded	Dentistry, Oral Surgery & Medicine	Dentistry, Oral Surgery & Medicine covers resources on the anatomy, physiology, biochemistry, and pathology of the teeth and oral cavity. This category includes specific resources on periodontal disease, dental implants, oral and maxillofacial surgery, oral pathology, and oral surgery. Coverage also includes resources on community dentistry, public health dentistry, and pediatric dentistry.
Science Citation Index Expanded	Dermatology	Dermatology covers resources on the anatomy, physiology, and pathology of the skin. It contains resources on investigative and experimental dermatology, contact dermatitis, dermatologic surgery, dermatologic pathology, and dermatologic oncology. This category also includes specific resources on burns, wounds and leprosy.
Science Citation Index Expanded	Developmental Biology	Developmental Biology includes resources focused on the specific mechanisms of cell, tissue, and organism development, as well as gametogenesis, fertilization, biochemistry and molecular genetic control of development, cell biology of gametes and zygotes, and embryology.
Science Citation Index Expanded	Ecology	Ecology covers resources concerning many areas relating to the study of the interrelationship of organisms and their environments, including ecological economics, ecological engineering, ecotoxicology, ecological modeling, evolutionary ecology, biogeography, chemical ecology, marine ecology, wildlife research, microbial ecology, molecular ecology, and population ecology. This category also includ…
Science Citation Index Expanded	Education, Scientific Disciplines	Education, Scientific Disciplines covers all education resources in the scientific disciplines, including biology, pharmacy, biochemistry, engineering, chemistry, nutrition, and medicine.
Science Citation Index Expanded	Electrochemistry	Electrochemistry covers resources that deal with the chemical changes produced by electricity and the generation of electricity by chemical reactions. Applications include dry cells, lead plate, storage batteries, electroplating, electrodeposition (electrolysis), purification of copper, production of aluminum, fuel cells, and corrosion of metals.
Science Citation Index Expanded	Emergency Medicine	Emergency Medicine covers resources on the science, education, and clinical practice of emergency medicine. Coverage spans the breadth of the specialty on trauma, pediatrics, toxicology, injury prevention and control, resuscitation, and emergency medical services.
Science Citation Index Expanded	Endocrinology & Metabolism	Endocrinology & Metabolism includes resources focused on endocrine glands; the regulation of cell, organ, and system function by the action of secreted hormones; the generation and chemical/biological properties of these substances; and the pathogenesis and treatment of disorders associated with either source or target organs. Specific areas covered include neuroendocrinology, reproductive endocr…
Science Citation Index Expanded	Energy & Fuels	Energy & Fuels covers resources on the development, production, use, application, conversion, and management of nonrenewable (combustible) fuels (such as wood, coal, petroleum, and gas) and renewable energy sources (solar, wind, biomass, geothermal, hydroelectric). Note: Resources dealing with nuclear energy and nuclear technology appear in the NUCLEAR SCIENCE & TECHNOLOGY category.
Science Citation Index Expanded	Engineering, Aerospace	Engineering, Aerospace includes resources concerned with astronautics, aeronautics, aerospace, and aviation. Topics covered include the design and construction of aircraft, space vehicles, missiles, satellites, instrumentation, and power units, as well as the launch, flight, and guidance of crafts in the earth's atmosphere or in space. Resources in this category draw from many fields, including m…
Science Citation Index Expanded	Engineering, Biomedical	Engineering, Biomedical covers resources that apply engineering technology to solving medical problems. Resources in this category span a wide range of applications including applied biomechanics, biorheology, medical imaging, medical monitoring equipment, artificial organs, and implanted materials and devices.
Science Citation Index Expanded	Engineering, Chemical	Engineering, Chemical covers resources that discuss the chemical conversion of raw materials into a variety of products. This category includes resources that deal with the design and operation of efficient and cost-effective plants and equipment for the production of the various end products.
Science Citation Index Expanded	Engineering, Civil	Engineering, Civil includes resources on the planning, design, construction, and maintenance of fixed structures and ground facilities for industry, occupancy, transportation, use and control of water, and harbor facilities. Resources also may cover the sub-fields of structural engineering, geotechnics, earthquake engineering, ocean engineering, water resources and supply, marine engineering, tra…
Science Citation Index Expanded	Engineering, Electrical & Electronic	Engineering, Electrical & Electronic covers resources that deal with the applications of electricity, generally those involving current flows through conductors, as in motors and generators. This category also includes resources that cover the conduction of electricity through gases or a vacuum as well as through semiconducting and superconducting materials. Other relevant topics in this category…
Science Citation Index Expanded	Engineering, Environmental	Engineering, Environmental includes resources that discuss the effects of human beings on the environment and the development of controls to minimize environmental degradation. Relevant topics in this category include water and air pollution control, hazardous waste management, land reclamation, pollution prevention, bioremediation, incineration, management of sludge problems, landfill and waste …
Science Citation Index Expanded	Engineering, Geological	Engineering, Geological includes multidisciplinary resources that encompass the knowledge and experience drawn from both the geosciences and various engineering disciplines (primarily civil engineering). Resources in this category cover geotechnical engineering, geotechnics, geotechnology, soil dynamics, earthquake engineering, geotextiles and geomembranes, engineering geology, and rock mechanics.
Science Citation Index Expanded	Engineering, Industrial	Engineering, Industrial includes resources that focus on engineering systems that integrate people, materials, capital, and equipment to provide products and services. Relevant topics covered in the category include operations research, process engineering, productivity engineering, manufacturing, computer-integrated manufacturing (CIM), industrial economics, and design engineering.
Science Citation Index Expanded	Engineering, Manufacturing	Engineering, Manufacturing covers resources on the conversion of raw materials into end-use products or processed materials. Topics in this category include computer-integrated manufacturing (CIM), computer-aided design (CAD), and computer-aided manufacturing (CAM); design of products, tools, and machines; quality control; scheduling; production; and inventory control.
Science Citation Index Expanded	Engineering, Marine	Engineering, Marine includes resources that focus on the environmental and physical constraints an engineer must consider in the design, construction, navigation, and propulsion of ships and other sea vessels.
Science Citation Index Expanded	Engineering, Mechanical	Engineering, Mechanical includes resources on the generation, transmission, and use of heat and mechanical power, as well as with the production and operation of tools, machinery, and their products. Topics in this category include heat transfer and thermodynamics, fatigue and fracture, wear, tribology, energy conversion, hydraulics, pneumatics, microelectronics, plasticity, strain analysis, and …
Science Citation Index Expanded	Engineering, Multidisciplinary	Engineering, Multidisciplinary covers resources having a general or interdisciplinary approach to engineering. Relevant topics include computer science and mathematics in engineering, engineering education, reliability studies, and audio engineering.
Science Citation Index Expanded	Engineering, Ocean	Engineering, Ocean includes resources concerned with the development of equipment and techniques that allow humans to operate successfully beneath and on the surface of the ocean in order to develop and utilize marine resources.
Science Citation Index Expanded	Engineering, Petroleum	Engineering, Petroleum covers resources that report on a combination of engineering concepts, methods, and techniques on drilling and extracting hydrocarbons and other fluids from the earth (e.g., chemical flooding, thermal flooding, miscible displacement techniques, and horizontal drilling) and on the refining process. Relevant topics in this category include drilling engineering, production eng…
Science Citation Index Expanded	Entomology	Entomology covers resources concerning many aspects of the study of insects, including general entomology, applied entomology, regional entomology, apidology, aquatic insects, insect biochemistry and physiology, economic entomology, integrated pest management, environmental entomology, and pesticide science.
Science Citation Index Expanded	Environmental Sciences	Environmental Sciences covers resources concerning many aspects of the study of the environment, among them environmental contamination and toxicology, environmental health, environmental monitoring, environmental geology, and environmental management. This category also includes soil science and conservation, water resources research and engineering and climate change.
Science Citation Index Expanded	Evolutionary Biology	Evolutionary Biology covers resources concerning the molecular, natural selection, and population mechanisms of evolution; the evolution of species and related groups; the classification of organisms based on evolutionary relationships; and the biology and ecology of extinct organisms.
Science Citation Index Expanded	Fisheries	Fisheries covers resources concerning numerous aspects of fisheries science, technology and industry, including fish pathology, fish physiology and biochemistry, fish diseases and aquaculture.
Science Citation Index Expanded	Food Science & Technology	Food Science & Technology covers resources concerning various aspects of food research and production, including food additives and contaminants, food chemistry and biochemistry, meat science, food microbiology and technology, dairy science, food engineering and processing, cereal science, brewing, and food quality and safety.
Science Citation Index Expanded	Forestry	Forestry covers resources concerning the science and technology involved in establishing, maintaining and managing forests for various uses, including wood production, water resource management, wildlife conservation and recreation.
Science Citation Index Expanded	Gastroenterology & Hepatology	Gastroenterology & Hepatology covers resources on the anatomy, physiology, biochemistry, and pathology of the digestive system. This category includes specific resources on the prognosis and treatment of digestive diseases; stomach ulcers; metabolic, genetic, infectious and chemically induced diseases of the liver; colitis; diseases of the pancreas and diseases of the rectum.
Science Citation Index Expanded	Genetics & Heredity	Genetics & Heredity includes resources that deal with the structure, functions, and properties of genes, and the characteristics of inheritance. This category also considers heritable traits, population genetics, frequency and distribution of polymorphism, as well as inherited diseases and disorders of the replicative process. The category is distinguishable from Biochemistry & Molecular Biology …
Science Citation Index Expanded	Geochemistry & Geophysics	Resources in this category may focus on either Geochemistry or Geophysics or both. Geochemistry covers resources that deal with the chemical composition and chemical changes in the Earth or other planets or asteroids. Topics include research on related chemical and geological properties of substances, applied geochemistry, organic geochemistry, and biogeochemistry. Geophysics covers resources on …
Science Citation Index Expanded	Geography, Physical	Geography, Physical covers resources dealing with the differentiation of areas of the Earth's surface as shown in the character, arrangement, and interrelations over the world of such elements as climate, elevation, soil, vegetation, population, land use, industries, or states, as well as the unit areas formed by the complex of these individual elements. Resources which focus on economic, human, …
Science Citation Index Expanded	Geology	Geology covers resources that deal with the physical history of the Earth, the rock of which it is composed, and the physical changes (not the physics) that the Earth has undergone or is undergoing. Resources in this category cover sedimentology, stratigraphy, hydrogeology, ore geology, structural geology, regional geology, and petrology. These resources are somewhat narrow in scope and are not g…
Science Citation Index Expanded	Geosciences, Multidisciplinary	Geosciences, Multidisciplinary covers resources having a general or interdisciplinary approach to the study of the Earth and other planets. Relevant topics include geology, geochemistry/geophysics, hydrology, paleontology, oceanography, meteorology, mineralogy, geography, and energy and fuels. Resources having a primary focus on geology, or geochemistry & geophysics are placed in their own catego…
Science Citation Index Expanded	Geriatrics & Gerontology	Geriatrics & Gerontology covers resources on the aged and the aging process. This category includes the clinical, biochemical, histological, and psychological aspects of aging. Coverage also includes specific clinical problems in the treatment of elderly patients, as well as research on the cellular and animal correlates of age and senescence. Resources that focus on the psychological, social, an…
Science Citation Index Expanded	Green & Sustainable Science & Technology	This category covers resources that focus on basic and applied research on green and sustainable science and technology, including green chemistry; green nanotechnology; green building; renewable and green materials; sustainable processing and engineering; sustainable policy, management and development; environmental and agricultural sustainability; renewable and sustainable energy; and innovativ…
Science Citation Index Expanded	Health Care Sciences & Services	Health Care Sciences & Services covers resources on health services, hospital administration, health care management, health care financing, health policy and planning, health economics, health education, history of medicine, and palliative care.
Science Citation Index Expanded	Hematology	Hematology covers resources that deal with blood and blood-forming tissues, as well as the functions, diseases, and treatments of these systems. Topics included are hemophilia, neoplastic disorders of the blood or lymphoid tissues, and mechanisms and disorders of thrombosis.
Science Citation Index Expanded	History & Philosophy of Science	History & Philosophy of Science covers resources on the historical and logical connections in the development of the scientific method and in scientific discoveries.
Science Citation Index Expanded	Horticulture	Horticulture covers resources concerning the cultivation of flowers, fruits, vegetables or ornamental plants, in gardens, orchards or nurseries.
Science Citation Index Expanded	Imaging Science & Photographic Technology	Imaging Science & Photographic Technology includes resources that cover pattern recognition, analog and digital signal processing, remote sensing, and optical technology. This category also covers resources on the photographic process (the engineering of photographic devices and the chemistry of photography) as well as machine-aided imaging, recording materials and media, and visual communication…
Science Citation Index Expanded	Immunology	Immunology covers resources dedicated to all aspects of immune response and regulation, at the cellular-molecular level as well as the clinical level. Other topics include studies of the interaction between pathogens and host immunity, as well as clinical immunology, emerging immunotherapies, and the immunologic contribution to disease course.
Science Citation Index Expanded	Infectious Diseases	Infectious Diseases covers resources on all aspects of the pathogenesis of clinically significant viral or bacterial diseases including HIV, AIDS, sexually transmitted diseases (STDs). This category is also concerned with resources on host-pathogen interactions, as well as the prevention, diagnosis, treatment, and epidemiology of infectious disease.
Science Citation Index Expanded	Instruments & Instrumentation	Instruments & Instrumentation includes resources on the application of instruments for observation, measurement, or control of physical and/or chemical systems. This category also includes materials on the development and manufacture of instruments.
Science Citation Index Expanded	Integrative & Complementary Medicine	Integrative & Complementary Medicine covers resources on the practical use of allopathic, alternative and/or complementary medicine and therapies in preventing and treating disease, healing illness, and promoting health. The category is concerned with resources on alternative systems of practice that provide for an overall rational and comprehensive approach to healthcare. Topics such as bioelect…
Science Citation Index Expanded	Limnology	Limnology covers resources concerning the study of the physical, chemical, meteorological, biological and ecological aspects of freshwaters.
Science Citation Index Expanded	Logic	Logic covers resources on the study of logic in all its forms, including mathematical logic (pure and applied), philosophical logic and computational logic (or logic in computer science, theoretical and applied). Based on the particular scope of the resource, it may be cross-referenced in a Mathematics, Philosophy or Computer Science category.
Science Citation Index Expanded	Marine & Freshwater Biology	Marine & Freshwater Biology covers resources concerning many aquatic sciences, including marine ecology and environmental research, aquatic biology, marine pollution and toxicology, aquatic botany and plant management, estuarine and coastal research, diseases of aquatic organisms, molluscan and shellfish research, fish biology and biofouling.
Science Citation Index Expanded	Materials Science, Biomaterials	Materials Science, Biomaterials includes resources that analyze the physical characteristics of living tissue to aid in the development of synthetic replacements for repairs or augmentation of functions. Resources in this category cover the development, testing, performance, and biocompatibility of engineered biomaterials in vitro and in vivo for purposes such as medical implants, devices, and se…
Science Citation Index Expanded	Materials Science, Ceramics	Materials Science, Ceramics covers resources that deal with inorganic materials with high-temperature melting points, including silicates and aluminosilicates, refractory metal oxides and metal nitrides, and borides. This category also includes resources discussing products such as earthenware, porcelain, brick, glass, and vitreous enamels.
Science Citation Index Expanded	Materials Science, Characterization & Testing	Materials Science, Characterization & Testing covers resources that focus on techniques used to evaluate and test materials. These techniques include nondestructive testing, diffraction analysis, electron microscopy, electron spectroscopy, ion beam analysis, mechanical testing, optical characterization, and scanning tunneling microscopy.
Science Citation Index Expanded	Materials Science, Coatings & Films	Materials Science, Coatings & Films covers resources that concentrate on research in coatings and films applied to a base material (substrate). Metals, alloys, resin solutions, and solid/liquid suspensions are the coatings most commonly used in industry. Application methods include electrolysis, vapor deposition, vacuum, or mechanical means such as spraying, calendering, roller coating, extrusion…
Science Citation Index Expanded	Materials Science, Composites	Materials Science, Composites covers resources that focus on mixtures or mechanical combinations of two or more materials that are solid in the finished state, are mutually insoluble, and differ in chemical nature. The major types of composites are 1) laminates of paper, fabric, or wood and a thermosetting material; 2) reinforced plastics; 3) cermets (ceramic and metal powders); 4) fabrics of nat…
Science Citation Index Expanded	Materials Science, Multidisciplinary	Materials Science, Multidisciplinary covers resources having a general or multidisciplinary approach to the study of the nature, behavior, and use of materials. Relevant topics include ceramics, composites, alloys, metals and metallurgy, nanotechnology, nuclear materials, and adhesion and adhesives.
Science Citation Index Expanded	Materials Science, Paper & Wood	Materials Science, Paper & Wood includes resources that cover all aspects of wood and/or paper production. Topics include cellulose chemistry and technology, pulp and paper science, paper fabrication techniques, and wood and fiber science and technology.
Science Citation Index Expanded	Materials Science, Textiles	Materials Science, Textiles covers resources that focus on the manufacture of clothing and furniture from materials made of natural fibers (e.g., leather, cotton, wool, wood) and/or synthetic fibers (e.g., polyester, vinyl, nylon). Resources covering dyes and colors and fiber chemistry are also included.
Science Citation Index Expanded	Mathematical & Computational Biology	Mathematical and Computational Biology includes resources concerning the use of mathematical, statistical and computational methods to address data analysis, modeling, and information management in biological problems, processes and systems. Among the areas covered are biostatistics, bioinformatics, biometrics, modeling of biological systems, and computational biology.
Science Citation Index Expanded	Mathematics	Mathematics covers resources having a broad, general approach to the field. The category also includes resources focusing on specific fields of basic research in Mathematics such as topology, algebra, functional analysis, combinatorial theory, differential geometry and number theory.
Science Citation Index Expanded	Mathematics, Applied	Mathematics, Applied covers resources concerned with areas of mathematics that may be applied to other fields of science. It includes areas such as differential equations, numerical analysis, nonlinearity, control, software, systems analysis, computational mathematics and mathematical modeling. Resources that are concerned with mathematical methods and whose primary focus is on a specific non-mat…
Science Citation Index Expanded	Mathematics, Interdisciplinary Applications	Mathematics, Interdisciplinary Applications includes resources concerned with mathematical methods whose primary focus is on a specific non-mathematics discipline (except biology) such as psychology, history, economics, etc. Resources that deal with mathematical biology are covered in the MATHEMATICAL AND COMPUTATIONAL BIOLOGY category. Resources that focus on specific mathematical topics such as…
Science Citation Index Expanded	Mechanics	Mechanics includes resources that cover the study of the behavior of physical systems under the action of forces. Relevant topics in this category include fluid mechanics, solid mechanics, gas mechanics, mathematical modeling (chaos and fractals, finite element analysis), thermal engineering, fracture mechanics, heat and mass flow and transfer, phase equilibria studies, plasticity, adhesion, rheo…
Science Citation Index Expanded	Medical Ethics	Medical Ethics covers resources on all aspects of ethics in health care and medicine.
Science Citation Index Expanded	Medical Informatics	Medical Informatics covers resources on health care information in clinical studies and medical research. This category includes resources on the evaluation, assessment, and use of health care technology, its consequences for patients, and its impact on society.
Science Citation Index Expanded	Medical Laboratory Technology	Medical Laboratory Technology covers resources on the testing, methods, and equipment used in clinical, medical, hospital, and pathology laboratories, including clinical chemistry and biochemical analysis of laboratory samples. Resources on the development and refinement of the diagnostic technologies used in these laboratories are also covered.
Science Citation Index Expanded	Medicine, General & Internal	Medicine, General & Internal covers resources on medical specialties such as general medicine, internal medicine, clinical physiology, pain management, military and hospital medicine. Resources focusing on family medicine and primary health care services are placed in the Primary Health Care category.
Science Citation Index Expanded	Medicine, Legal	Medicine, Legal covers resources on all aspects of medical legal issues, including government regulations and policies, malpractice, toxicological and pharmacological regulations, clinical therapeutic patents and other critical legal issues at the interface of law, medicine, and healthcare. The category also covers resources dealing with the various branches of forensic science.
Science Citation Index Expanded	Medicine, Research & Experimental	Medicine, Research & Experimental includes resources describing general medical research with a particular emphasis on extremely novel techniques and clinical interventions in a broad range of medical specializations and applications, including vaccine development, tissue replacement, immunotherapies, and other experimental therapeutic strategies. Resources in this category reflect clinical inter…
Science Citation Index Expanded	Metallurgy & Metallurgical Engineering	Metallurgy & Metallurgical Engineering includes resources that cover the numerous chemical and physical processes used to isolate a metallic element from its naturally occurring state, refine it, and convert it into a useful alloy or product. Topics in this category include corrosion prevention and control, hydrometallurgy, pyrometallurgy, electrometallurgy, phase equilibria, iron-making, steel-m…
Science Citation Index Expanded	Meteorology & Atmospheric Sciences	Meteorology & Atmospheric Sciences covers those resources that deal with the atmosphere and its phenomena, especially weather and weather forecasting. Resources in this category are concerned with the atmosphere's temperature, density, winds, clouds, precipitation and other characteristics, as well as the structure and evolution of the atmosphere in terms of external influences and the basic laws…
Science Citation Index Expanded	Microbiology	Microbiology includes resources dealing with all aspects of fundamental and applied studies of microorganisms, including bacteria, viruses, and fungi. This category also considers resources on the clinical aspects of the occurrence and treatment of microbial pathogens, basic science studies of microbial biochemistry and function, environmental microbiology, and bacterial/viral uses in biotechnolo…
Science Citation Index Expanded	Microscopy	Microscopy covers those resources that focus on the interpretative application of microscope magnification to the study of materials that cannot be seen properly by the unaided eye. The instruments used in microscopy may be either optical in nature, or use radiation other than light for making enlarged images of minute objects (e.g., an electron microscope).
Science Citation Index Expanded	Mineralogy	Mineralogy includes resources that deal with the science of minerals, their crystallography, physical and chemical properties, classification, and the ways of distinguishing them.
Science Citation Index Expanded	Mining & Mineral Processing	Mining & Mineral Processing includes resources on locating and evaluating mineral deposits; designing and constructing mines; developing mining equipment; supervising mining operations and safety; and extracting, cleaning, sizing, and dressing mined material. Relevant topics in this category include exploration and mining geology, rock mechanics, geophysics, and mining science and technology.
Science Citation Index Expanded	Multidisciplinary Sciences	Multidisciplinary Sciences includes resources of a very broad or general character in the sciences. It covers the spectrum of major scientific disciplines such as Physics, Chemistry, Mathematics, Biology, etc. Nature and Science are the preeminent resources in this category and serve as typical examples. The Web site of the National Science Foundation is a good example of a web resource included …
Science Citation Index Expanded	Mycology	Mycology includes resources on topics that range from the general biology of fungi to fungal diseases of humans, animals and plants.
Science Citation Index Expanded	Nanoscience & Nanotechnology	Nanoscience & Nanotechnology includes resources that focus on basic and applied research at the micro and nano level across a variety of disciplines including chemistry, biology, bioengineering, physics, electronics, clinical and medical science, chemical engineering and materials science.
Science Citation Index Expanded	Neuroimaging	Neuroimaging covers resources on the mapping technologies used to treat, diagnose, or monitor brain lesions and mental disorders.
Science Citation Index Expanded	Neurosciences	Neurosciences covers resources on all areas of basic research on the brain, neural physiology, and function in health and disease. The areas of focus include neurotransmitters, neuropeptides, neurochemistry, neural development, and neural behavior. Coverage also includes resources in neuro-endocrine and neuro-immune systems, somatosensory system, motor system and sensory motor integration, autono…
Science Citation Index Expanded	Nuclear Science & Technology	Nuclear Science & Technology covers resources on nuclear energy (fission and fusion processes), nuclear energy and fuel, nuclear power, and nuclear electric power generation. This category also includes resources on nuclear engineering (the branch of technology that applies the nuclear fission process to power generation), nuclear safety, radiation effects, and radioactive waste management. Note:…
Science Citation Index Expanded	Nursing	Nursing covers resources on all aspects of nursing science and practice such as administration, economics, management, education, technological applications and all clinical care specialties.
Science Citation Index Expanded	Nutrition & Dietetics	Nutrition & Dietetics covers resources concerning many aspects of nutrition, including general nutrition, nutrition and metabolism, nutrition science, clinical nutrition, vitamin research and nutritional biochemistry. Dietetics, the application of nutritional principles, is also included in this category.
Science Citation Index Expanded	Obstetrics & Gynecology	Obstetrics & Gynecology covers resources on the medical fields concerned with female reproductive function and reproductive organs. Obstetrics covers resources on pregnancy, fetal health, labor, and puerperium. Gynecology covers resources on the health and diseases of female sex organs and their impact on women's overall health. This category also includes resources on fertility, infertility, and…
Science Citation Index Expanded	Oceanography	Oceanography covers resources concerning the scientific study and exploration of the oceans and seas in all their aspects, including the delimitation of their extent and depth, the physics and chemistry of their waters, and the exploration of their resources.
Science Citation Index Expanded	Oncology	Oncology covers resources on the mechanisms, causes, and treatments of cancer including environmental and genetic risk factors, and cellular and molecular carcinogenesis. Aspects of clinical oncology covered include surgical, radiological, chemical, and palliative care. This category is also concerned with resources on cancers of specific systems and organs.
Science Citation Index Expanded	Operations Research & Management Science	Operations Research & Management Science includes resources on the definition, analysis, and solution of complex problems. Relevant topics in this category include mathematical modeling, stochastic modeling, decision theory and systems, optimization theory, logistics, and control theory.
Science Citation Index Expanded	Ophthalmology	Ophthalmology covers resources on the eye, its diseases, and refractive errors. Coverage includes research on the cornea, retina, and eye diseases. This category also includes resources on physiological optics and optometry as well as reconstructive surgery.
Science Citation Index Expanded	Optics	Optics includes resources that deal with the genesis and propagation of light, the changes that it undergoes and produces, and other phenomena closely associated with it. Resources in this category cover subject areas such as lasers and laser technology, infrared physics and technology, microwave technology, quantum optics, lightwave technology, fiber optics, opto-electronics, and photonics. Reso…
Science Citation Index Expanded	Ornithology	Ornithology covers resources concerning many aspects of the study of birds, including avian biology, field ornithology, avian biochemistry and physiology, avian systematics and taxonomy, raptor research, bird behavior and migration.
Science Citation Index Expanded	Orthopedics	Orthopedics covers resources on surgery and medical appliances as a means to preserve or restore function or alleviate pain in the musculoskeletal system, particularly the bones and joints.
Science Citation Index Expanded	Otorhinolaryngology	Otorhinolaryngology covers resources on basic and clinical research and medicine of the ears, nose and throat.
Science Citation Index Expanded	Paleontology	Paleontology includes resources that focus on the study of life and physical conditions, such as climate and geography, of past geological periods as recorded by fossil remains.
Science Citation Index Expanded	Parasitology	Parasitology covers resources concerning many aspects of the study of parasites, organisms that live in or on other living organisms, deriving benefits for themselves and often causing harm to their hosts.
Science Citation Index Expanded	Pathology	Pathology includes resources specializing in the techniques, causes, and developmental effect of disease on living tissue. This category also considers the medical and biomedical applications of histological and cytogenetic methods, the development and use of novel techniques and diagnostic applications, and the pathologic study of specific tissues or diseases.
Science Citation Index Expanded	Pediatrics	Pediatrics covers resources on basic and clinical research in pediatrics. Numerous pediatric specialties are covered including, cardiology and respiratory systems, dentistry, dermatology, developmental behavior, gastroenterology, hematology, immunology and infectious diseases, neurology, nutrition, oncology, psychiatry, surgery, tropical medicine, urology, and nephrology. Coverage also includes p…
Science Citation Index Expanded	Peripheral Vascular Disease	Peripheral Vascular Disease covers resources on arterial occlusive disease (atherosclerosis or hardening of the arteries), venous obstruction and clotting, venous incompetence/insufficiency, cerebrovascular disease, aneurysms, vasospastic disorders, and other vascular disorders. This category also covers hypertension, circulation, and stroke. Resources on the diagnosis, treatment, and prevention …
Science Citation Index Expanded	Pharmacology & Pharmacy	Pharmacology & Pharmacy covers resources on the discovery and testing of bioactive substances, including animal research, clinical experience, delivery systems, and dispensing of drugs. This category also includes resources on the biochemistry, metabolism, and toxic or adverse effects of drugs.
Science Citation Index Expanded	Physics, Applied	Physics, Applied covers those resources dealing with the applications of condensed matter, optics, vacuum science, lasers, electronics, cryogenics, magnets and magnetism, acoustical physics, and mechanics. This category also may include resources on physics applications to other sciences, engineering, and industry.
Science Citation Index Expanded	Physics, Atomic, Molecular & Chemical	Physics, Atomic, Molecular & Chemical includes resources concerned with the physics of atoms and molecules. Topics covered in this category include the structure of atoms and molecules, atomic and molecular interactions with radiation, magnetic resonances and relaxation, Mossbauer effect, and atomic and molecular collision processes and interactions.
Science Citation Index Expanded	Physics, Condensed Matter	Physics, Condensed Matter covers resources that deal with the study of the structure and the thermal, mechanical, electrical, magnetic, and optical properties of condensed matter. Topics covered in this category include superconductivity, surfaces, interfaces, thin films, dielectrics, ferroelectrics, and semiconductors. This category also includes resources from the former category of Solid State…
Science Citation Index Expanded	Physics, Fluids & Plasmas	Physics, Fluids & Plasmas covers resources on the kinetic and transport theory of fluids, the physical properties of gases, and the physics of plasmas and electric discharges. This category may include resources on nuclear fusion.
Science Citation Index Expanded	Physics, Mathematical	Physics, Mathematical includes resources that focus on mathematical methods in physics. It includes resources on logic, set theory, algebra, group theory, function theory, analysis, geometry, topology, and probability theory that have applications in physics.
Science Citation Index Expanded	Physics, Multidisciplinary	Physics, Multidisciplinary covers resources having a general or interdisciplinary approach to physics. This category also includes theoretical and experimental physics as well as special topics that have relevance to many areas of physics.
Science Citation Index Expanded	Physics, Nuclear	Physics, Nuclear includes resources on the study of nuclear structure, decay, radioactivity, reactions, and scattering. Resources in this category focus on low-energy physics. High-energy physics is covered in the PHYSICS, PARTICLES & FIELDS category.
Science Citation Index Expanded	Physics, Particles & Fields	Physics, Particles & Fields includes resources on the study of the structure and properties of elementary particles and resonances and their interactions. Resources in this category focus on high-energy physics. Low-energy physics is covered in the PHYSICS, NUCLEAR category.
Science Citation Index Expanded	Physiology	Physiology includes resources concerned with the normal and pathologic functioning of living cells, tissues, and organisms. Topics include comparative physiology, molecular biochemistry of cell function, applied physiology, and pharmacological intervention in pathophysiological processes.
Science Citation Index Expanded	Plant Sciences	Plant Sciences covers resources concerning many aspects of the study of plants including systematic, biochemical, agricultural, and pharmaceutical topics. This category includes materials on higher and lower plants, terrestrial and aquatic plants, plant cells, entire plants, and plant assemblages.
Science Citation Index Expanded	Polymer Science	Polymer Science includes all resources dealing with the study, production, and technology of natural or synthetic polymers. Resources on polymeric materials are also covered in this category.
Science Citation Index Expanded	Primary Health Care	Primary Health Care covers resources on all aspects of family medicine and primary health care services, including first contact, health assessments, laboratory and diagnostic procedures, medication management, disease prevention, early diagnosis and treatment and comprehensive strategies to improve the health status of individuals and communities.
Science Citation Index Expanded	Psychiatry	Psychiatry covers resources on clinical, therapeutic, research, and community aspects of human mental, emotional, and behavioral disorders.
Science Citation Index Expanded	Psychology	Psychology is concerned with resources on the study of human behavior and mental processes. This category covers the biological and neurological underpinnings of perception, thought, and behavior; psychological development and change over the life span; in addition to emotional and mental disturbances and diseases and their treatment. Resources that report on animal behavior to illuminate human b…
Science Citation Index Expanded	Public, Environmental & Occupational Health	Public, Environmental & Occupational Health covers resources dealing with epidemiology, hygiene, and health; parasitic diseases and parasitology; tropical medicine; industrial medicine; occupational medicine; infection control; and preventive medicine. Also included are resources on environmental health; cancer causes and control; aviation, aerosol, and wilderness medicine.
Science Citation Index Expanded	Quantum Science & Technology	This category covers resources focusing on any area(s) of Quantum Science and Technology, including Optics, Mechanics, Physics, Chemistry, Electronics, Information, Materials and Computing.
Science Citation Index Expanded	Radiology, Nuclear Medicine & Medical Imaging	Radiology, Nuclear Medicine & Medical Imaging covers resources on radiation research in biology and biophysics. Resources in this category focus on interventional radiology, investigative radiology, neuroradiology, radiotherapy, and oncology. Nuclear Medicine resources are concerned with the diagnostic, therapeutic, and investigative use of radionuclides. Medical Imaging resources are concerned w…
Science Citation Index Expanded	Rehabilitation	Rehabilitation covers resources on therapy to aid in the recovery or enhancement of physical, cognitive, or social abilities diminished by birth defect, disease, injury, or aging.
Science Citation Index Expanded	Remote Sensing	Remote Sensing includes resources on the technique of remote observation and of obtaining reliable information about physical objects and the environment through the process of recording, measuring, and interpreting photographic images and patterns of electromagnetic radiation from space. This category also covers resources on the applications of remote sensing in environmental, atmospheric, mete…
Science Citation Index Expanded	Reproductive Biology	Reproductive Biology includes resources that cover reproduction in humans, animals, and plants. This category ranges from the molecular biology of reproduction through reproductive nutrition, immunology, and toxicology.
Science Citation Index Expanded	Respiratory System	Respiratory System covers resources on all aspects of respiratory and lung diseases, including their relation to cardiovascular and thoracic surgery and diseases.
Science Citation Index Expanded	Rheumatology	Rheumatology covers resources on clinical, therapeutic, and laboratory research about arthritis and rheumatism, the chronic degenerative autoimmune inflammatory diseases that primarily affect joints and connective tissue.
Science Citation Index Expanded	Robotics	Robotics includes resources that cover the branch of engineering devoted to the design, training, and application of robots, mechanical devices capable of performing a variety of manipulation and locomotion tasks. Resources in this category draw from the fields of mechanical and electrical engineering, cybernetics, bionics, and artificial intelligence.
Science Citation Index Expanded	Soil Science	Soil Science covers resources concerning many aspects of the formation, nature, distribution, and utilization of soils including soil biology and fertility, soil conservation and tillage research, soil contamination and reclamation, soil biochemistry, and soil chemistry and physics.
Science Citation Index Expanded	Spectroscopy	Spectroscopy covers resources concerned with the production, measurement, and interpretation of electromagnetic spectra arising from either emission or absorption of radiant energy by various sources. This category includes resources that report on any of several techniques for analyzing the spectra of beams of particles or for determining mass spectra.
Science Citation Index Expanded	Sport Sciences	Sport Sciences covers resources on the applied physiology of human performance, physical conditioning for sports participation, optimal nutrition for sports performance, and the prevention and treatment of sports-related injuries and diseases. This category also includes resources on sport psychology and sociology.
Science Citation Index Expanded	Statistics & Probability	Statistics & Probability covers resources concerned with methods of obtaining, analyzing, summarizing, and interpreting numerical or quantitative data. Resources on the study of the mathematical structures and constructions used to analyze the probability of a given set of events from a family of outcomes are also covered.
Science Citation Index Expanded	Substance Abuse	Substance Abuse covers resources on the behavior, education, treatment, and research of alcohol, drug, and other substances of addiction.
Science Citation Index Expanded	Surgery	Surgery covers resources on general surgical topics including the different types of surgery (cardiovascular, neurosurgery, orthopedic, pediatric, or vascular); allied disciplines of surgery (surgical oncology, pathology, or radiology); and surgical techniques (arthroscopy, microscopy, or endoscopy).
Science Citation Index Expanded	Telecommunications	Telecommunications covers resources on the technical and engineering aspects of communications over long distances via telephone, television, cable, fiber optics, radio, computer networks, telegraph, satellites, and so on. Other relevant topics include electronics, opto-electronics, radar and sonar navigation, communications systems, microwaves, antennas, and wave propagation.
Science Citation Index Expanded	Thermodynamics	Thermodynamics includes resources that focus on the areas of physics examining the transformations of matter and energy in physical and chemical processes, particularly those processes that involve the transfer of heat and changes in temperature. Relevant topics in this category include cooling and heating systems, cryogenics, refrigeration, combustion, energy conversion, and thermal stresses.
Science Citation Index Expanded	Toxicology	Toxicology covers resources that focus on the identification, biochemistry, and effects of harmful substances, including the side effects of drugs, in animals, humans, and the environment.
Science Citation Index Expanded	Transplantation	Transplantation covers resources that focus on the assimilation of grafted tissue and the reconstitution of removed organs or parts of organs. The coverage focuses on transplantation procedures and the maintenance of transplanted tissues or organs. Specific transplantation coverage focuses on heart, lung, kidney, and bone marrow.
Science Citation Index Expanded	Transportation Science & Technology	Transportation Science & Technology covers resources on all aspects of the movement of goods and peoples as well as the design and maintenance of transportation systems. Topics covered in this category include logistics, vehicular design and technology, and transportation science and technology. Note: Resources that concentrate on transportation safety, policy, economics, and planning appear unde…
Science Citation Index Expanded	Tropical Medicine	Tropical Medicine covers resources on the study and treatment of disease, parasites, and other medical conditions unique to or originating in tropical regions.
Science Citation Index Expanded	Urology & Nephrology	Urology & Nephrology covers resources on the diagnosis and treatment of diseases of the genitourinary tract and kidneys. This category includes general urology and nephrology as well as specialty resources on the prostate, dialysis and other blood purification techniques, transplantation, and renal failure.
Science Citation Index Expanded	Veterinary Sciences	Veterinary Sciences covers resources concerning both the research and clinical aspects of animal health, diseases, injuries, nutrition, reproduction, and public health. This category includes materials on companion, farm, zoo, laboratory, wild, and aquatic animals.
Science Citation Index Expanded	Virology	Virology includes resources dealing with all aspects of viral organisms and host-virus interactions. Resources in this category cover the molecular, biochemical, and cellular studies of plant-, animal-, and human-specific viruses, as well as bacteriophages. This category also contains materials on medical virology and pathogenesis and treatment of viral diseases.
Science Citation Index Expanded	Water Resources	Water Resources covers resources concerning a number of water-related topics. These include desalination, ground water monitoring and remediation, hydrology, irrigation and drainage science and technology, water quality, hydraulic engineering, ocean and coastal management, river research and management, waterways and ports.
Science Citation Index Expanded	Zoology	Zoology covers resources concerning a broad range of topics on the study of animals. This category ranges from animal behavior and animal physiology to some aspects of animal ecology. The category does not include veterinary medicine, ornithology, or most aspects of entomology.
Social Sciences Citation Index	Anthropology	Anthropology covers resources relating to the scientific study of human beings, especially their origin, distribution, behavior, as well as their physical, social and cultural characteristics and development. This category, by definition, borrows from related resources in history, archaeology, and several other social sciences.
Social Sciences Citation Index	Area Studies	Area Studies covers resources concerned with the social, economic, political, and military character of a geographical area or region, such as Africa, Asia, Latin America, the Middle East, Pacific Rim, etc. The resources in this category tend to be historical and interdisciplinary in nature.
Social Sciences Citation Index	Business	This category covers resources concerned with all aspects of business and the business world. These may include marketing and advertising, forecasting, planning, administration, organizational studies, compensation, strategy, retailing, consumer research, and management. Also covered are resources relating to business history and business ethics.
Social Sciences Citation Index	Business, Finance	Business, Finance covers resources primarily concerned with financial and economic correlations, accounting, financial management, investment strategies, the international monetary system, insurance, taxation, and banking.
Social Sciences Citation Index	Cultural Studies	Cultural studies covers resources concerned with the interdisciplinary, theoretical-critical study of modern cultural phenomena, practices and products in their sociopolitical, historical and geographical contexts.
Social Sciences Citation Index	Communication	Communication covers resources on the study of the verbal and non-verbal exchange of ideas and information. Included here are communication theory, practice and policy, media studies (journalism, broadcasting, advertising, etc.), mass communication, public opinion, speech, business and technical writing as well as public relations.
Social Sciences Citation Index	Criminology & Penology	Criminology & Penology covers resources relating to the study of crime as a social phenomenon. Included here are resources on the treatment, management, and rehabilitation of offenders, as well as on criminal law.
Social Sciences Citation Index	Demography	Demography includes resources on human populations, especially with regard to their size, density, distribution, and vital statistics. Resources covered in this category are concerned with research in migration patterns, social biology, fertility and contraception, as well as demographic forecasting, environmental and economic factors, and life span studies.
Social Sciences Citation Index	Development Studies	Development Studies is concerned with resources on the economic and social development of both underdeveloped and industrialized areas. Resources in this category focus on economic forecasting and analysis, policy making and strategy, poverty reduction, and the growth of emerging countries.
Social Sciences Citation Index	Economics	Economics covers resources on all aspects, both theoretical and applied, of the production, distribution, and consumption of goods and services. These include generalist as well as specialist resources, such as political economy, agricultural economics, macroeconomics, microeconomics, econometrics, trade, and planning.
Social Sciences Citation Index	Education & Educational Research	Education & Educational Research covers resources on the full spectrum of education, from theoretical to applied, from nursery school to Ph.D. Included in this category are resources on pedagogy and methodology as well as on the history of education, reading, curriculum studies, education policy, and the sociology and economics of education, as well as the use of computers in the classroom.
Social Sciences Citation Index	Education, Special	Education, Special covers resources that are concerned with the education and development of persons with special needs, including the gifted as well as those with learning disabilities.
Social Sciences Citation Index	Environmental Studies	Environmental Studies covers resources that are multidisciplinary in nature. These include environmental policy, regional science, planning and law, management of natural resources, energy policy, and environmental psychology.
Social Sciences Citation Index	Ergonomics	Ergonomics includes resources concerned with the study of the relationship between humans and machines, particularly in a work environment. This category also covers resources on cybernetics, general systems, artificial intelligence, and systems research.
Social Sciences Citation Index	Ethics	Ethics covers resources on normative ethics, including all aspects of the evaluation of human conduct and social relations, such as business ethics, medical ethics, environmental ethics, etc. Descriptive ethics is covered extensively in A&HCI, Philosophy.
Social Sciences Citation Index	Ethnic Studies	Ethnic Studies covers resources on ethnic/racial, social and cultural diversity issues, including the history and the political, social, and economic interactions of specific ethnic groups.
Social Sciences Citation Index	Family Studies	Family Studies includes resources on such issues and areas as family therapy, family law, marriage, divorce, family planning, and family history. Cross-disciplinary in nature, many resources in this category also appear in other categories.
Social Sciences Citation Index	Geography	Geography covers resources concerned with socio-cultural aspects of the Earth's surface emphasizing the human, economic, political, urban, and environmental issues of the discipline. The history of geography and the study of cartography are also covered in this category.
Social Sciences Citation Index	Gerontology	Gerontology covers resources that are concerned with the sociological and psychological issues of aging, including such areas as rehabilitation, aging and education, aging and work, aging and social policy as well as life span research. Geriatrics, which deals with the medical and clinical aspects of aging, is covered in the SCI.
Social Sciences Citation Index	Green & Sustainable Science & Technology	This category covers resources that focus on basic and applied research on green and sustainable science and technology, including green chemistry; green nanotechnology; green building; renewable and green materials; sustainable processing and engineering; sustainable policy, management and development; environmental and agricultural sustainability; renewable and sustainable energy; and innovativ…
Social Sciences Citation Index	Health Policy & Services	Health Policy & Services covers resources on healthcare systems, including healthcare provision and management, financial analysis, healthcare ethics, health policy, and quality of care.
Social Sciences Citation Index	History	The History category in Social Science covers resources that are primarily concerned with political, social, and economic history. This category also includes history resources that focus on a particular group, country or geographic area.
Social Sciences Citation Index	History & Philosophy Of Science	History & Philosophy of Science covers resources on the history of scientific disciplines including medicine and technology, as well as resources on the philosophical and social studies of science.
Social Sciences Citation Index	History of Social Sciences	History of Social Sciences includes resources on the history of such disciplines as business, economics, education, sociology, law, and psychology.
Social Sciences Citation Index	Hospitality, Leisure, Sport & Tourism	Hospitality, Leisure, Sport & Tourism covers resources that focus on all aspects of recreation and leisure studies, sport, hospitality, and travel and tourism.
Social Sciences Citation Index	Industrial Relations & Labor	Industrial Relations & Labor covers resources on arbitration, business and labor law, human resources, labor history, labor relations, and the sociology of work relations.
Social Sciences Citation Index	Information Science & Library Science	Information Science & Library Science covers resources on a wide variety of topics, including bibliographic studies, cataloguing, categorization, database construction and maintenance, electronic libraries, information ethics, information processing and management, interlending, preservation, scientometrics, serials librarianship, and special libraries.
Social Sciences Citation Index	International Relations	International Relations covers resources concerned with foreign policy, comparative world politics, world commerce and trade, international legal issues, peace studies and conflict resolution, military alliances, and strategic studies.
Social Sciences Citation Index	Law	Law covers resources from both general and specialized areas of national and international law, including comparative law, criminology, business law, banking, corporate and tax law, constitutional law, civil rights, copyright and intellectual property law, environmental law, family law, medicine and the law as well as psychology and the law.
Social Sciences Citation Index	Linguistics	Linguistics covers resources relating to all theoretical and applied aspects of linguistics, including phonetics, phonology, morphology, syntax, and semantics. The category also includes resources dealing with language as a social phenomenon such as sociolinguistics, language acquisition and education, psycholinguistics, computational linguistics, corpus linguistics, semiotics and the relationshi…
Social Sciences Citation Index	Management	Management covers resources on management science, organization studies, strategic planning and decision-making methods, leadership studies, and total quality management.
Social Sciences Citation Index	Nursing	Nursing covers resources on all aspects of nursing science and practice such as administration, economics, management, education, technological applications and all clinical care specialties.
Social Sciences Citation Index	Political Science	Political Science covers resources concerned with political studies, military studies, the electoral and legislative processes, political theory, history of political science, comparative studies of political systems, and the interaction of politics and other areas of science and social science.
Social Sciences Citation Index	Psychiatry	Psychiatry covers resources that focus on the origins, diagnosis, and treatment of mental, emotional, or behavioral disorders. Areas covered in this category include adolescent and child psychiatry, forensic psychiatry, geriatric psychiatry, hypnosis, psychiatric nursing, psychiatric rehabilitation, psychosomatic research, and stress medicine.
Social Sciences Citation Index	Psychology, Applied	Psychology, Applied covers resources on organizational psychology, including selection, training, performance, and evaluation; organizational behavior; counseling and development; as well as aviation psychology and sports psychology.
Social Sciences Citation Index	Psychology, Biological	Psychology, Biological includes resources concerned with the biological basis of psychological states and processes. Biopsychology, psychophysiology, psychopharmacology, and comparative psychology resources are covered in this category.
Social Sciences Citation Index	Psychology, Clinical	Psychology, Clinical covers resources concerned with the combination of psychological therapy and clinical treatment such as behavior research and therapy, cognitive therapy, family therapy, marital and sexual therapy, psychotherapy, and rehabilitation psychology.
Social Sciences Citation Index	Psychology, Developmental	Psychology, Developmental covers resources concerned with the study of developmental changes in social and cognitive abilities. Key areas include adult development and aging, child and adolescent psychology, cognitive, perceptual, motor and language development as well as psychosocial and personality development.
Social Sciences Citation Index	Psychology, Educational	Psychology, Educational includes resources on educational psychology, educational measurement, creative behavior, instructional science, reading research, and school psychology.
Social Sciences Citation Index	Psychology, Experimental	Psychology, Experimental covers resources concerned with consciousness; cognition and memory; visual, auditory, and speech perception; and ecological psychology.
Social Sciences Citation Index	Psychology, Mathematical	Psychology, Mathematical covers resources concerned with experimental methodology and instrumentation, multivariate methods, statistical manipulation, and research strategy.
Social Sciences Citation Index	Psychology, Multidisciplinary	Psychology, Multidisciplinary covers resources with a general or interdisciplinary approach to the field. Resources on philosophical psychology, psychobiology, and the history of psychology are included in this category.
Social Sciences Citation Index	Psychology, Psychoanalysis	Psychology, Psychoanalysis includes resources concerned with psychoanalysis as a form of diagnosis and treatment that emphasizes the gradual integration of repressed memories into the total structure of the personality.
Social Sciences Citation Index	Psychology, Social	Psychology, Social covers resources on the behavior of the individual in a social context. Areas included are group processes, interpersonal processes, intercultural relations, personality, social roles, persuasion, compliance, conformity, sex roles, and sexual orientation.
Social Sciences Citation Index	Public Administration	Public Administration covers resources concerned with the management of public enterprises, implementation of governmental decisions, the relationship between public and private sectors, public finance policy, and state bureaucracy studies.
Social Sciences Citation Index	Public, Environmental & Occupational Health	Public, Environmental & Occupational Health covers resources on social medicine, health behavior, health education, safety research, and community mental health. Resources concerned with the health of particular groups such as adolescents, elderly, or women are included in this category.
Social Sciences Citation Index	Regional & Urban Planning	Regional & Urban Planning covers resources dealing with the development and use of land, technology and infrastructure in urban, suburban and rural areas. Resources in this category focus on theories of planning, policy making, design and implementation, and resource development.
Social Sciences Citation Index	Rehabilitation	Rehabilitation covers resources concerned with therapeutic approaches for the treatment of mental, speech, hearing, visual, and other physical disabilities. This category also includes studies in music, art, dance, and occupational therapy.
Social Sciences Citation Index	Social Issues	Social Issues covers resources in a wide variety of topics addressing social problems for the individual, family, or society. Resources included in this category deal with death studies, issues in science and technology, gender studies, ethical studies, media studies, race and class, and the interaction of technology and society.
Social Sciences Citation Index	Social Sciences, Biomedical	Social Sciences, Biomedical includes resources on the political and social effects of biomedical research. Areas covered include family planning, healthcare ethics, psycho-oncology, and sexual health.
Social Sciences Citation Index	Social Sciences, Interdisciplinary	Social Sciences, Interdisciplinary includes resources with an interdisciplinary approach to the field such as studies on social sciences and computers, time and society, evaluation practice, black studies, information science and society, homosexuality studies, childhood studies, and death studies.
Social Sciences Citation Index	Social Sciences, Mathematical Methods	Social Sciences, Mathematical Methods covers resources concerned with the quantitative methodologies used for research in social sciences such as mathematical modeling and statistical techniques for psychological, sociological, and economic data evaluation.
Social Sciences Citation Index	Social Work	Social Work covers resources concerned with homelessness, social casework, social services, social work education, public welfare, family counseling, child welfare and abuse, social work administration, social work with groups, and gerontological social work.
Social Sciences Citation Index	Sociology	Sociology covers resources that focus on the study of human society, social structures, and social change as well as human behavior as it is shaped by social forces. Areas covered in this category include community studies, socio-ethnic problems, rural sociology, sociobiology, social deviance, gender studies, the sociology of law, the sociology of religion, and comparative sociology.
Social Sciences Citation Index	Substance Abuse	Substance Abuse covers resources concerned primarily with the social and psychological problems of addiction, substance abuse education, and the treatment of the chemically dependent. Resources concerned with the biomedical problems of substance abuse appear in the Science Citation Index.
Social Sciences Citation Index	Transportation	Transportation covers resources concerned with transportation policy, economics, management, transportation development, and transportation studies. Resources concerned with the civil engineering aspects of transportation appear in the TRANSPORTATION SCIENCE & TECHNOLOGY category of the Science Citation Index.
Social Sciences Citation Index	Urban Studies	Urban Studies covers resources concerned with the social aspects of city planning and urban design. Topics covered include the effects of the urban environment on the individual, the effects of urbanization on the natural environment, urban economics, urban technology, housing planning, urban education, and urban law.
Social Sciences Citation Index	Women's Studies	Women's Studies covers resources that focus on interdisciplinary topics such as women and health, women's psychology, women and politics, as well as gender studies and feminism.
Arts and Humanities Citation Index	Archaeology	Archaeology includes resources on the study of material remains (such as fossils, relics, artifacts, and monuments) of past human life and activities. This category covers resources concerned with all aspects of archaeology including methods of detection and analysis. Anthropological archaeology resources are also covered in the SSCI.
Arts and Humanities Citation Index	Architecture	Architecture covers resources that are concerned with the study of the art and science of building, particularly the design and construction of habitable structures. Also covered in this category are resources on architectural history, landscape architecture as well as urban and country planning and design.
Arts and Humanities Citation Index	Art	Art covers resources in all areas of visual expression -- graphics, printmaking, painting, sculpture, and photography -- as well as interactive and electronic art. Also covered in this category are art history, museum bulletins and publications on museum management.
Arts and Humanities Citation Index	Asian Studies	Asian Studies covers resources that focus on multidisciplinary Asian studies, as well as those that focus on Asian music, folklore, philosophy, theatre, or religion. Only general resources appear here; specific ones are appropriately cross-categorized.
Arts and Humanities Citation Index	Classics	Classics is concerned with resources on the literature of the classical era of the Greek and Roman civilizations.
Arts and Humanities Citation Index	Cultural studies	Cultural studies covers resources concerned with the interdisciplinary, theoretical-critical study of modern cultural phenomena, practices and products in their sociopolitical, historical and geographical contexts.
Arts and Humanities Citation Index	Dance	Dance includes resources on all forms of the art - ballet, modern, jazz, etc. Performance reviews are covered in this category, as are resources on dance history.
Arts and Humanities Citation Index	Film, Radio, Television	Film, Radio, Television includes resources on the creative aspects of these fields, as opposed to the technical. Reviews are covered in this category, as are resources concerned with history and cultural interpretation.
Arts and Humanities Citation Index	Folklore	Folklore covers resources on the traditions of various nationalities and ethnic groups, folk costume, story-telling, food, wedding and burial customs, children's games, etc. Folk music resources are included both here and in the MUSIC category.
Arts and Humanities Citation Index	History	History includes resources on most areas of the topic -- world, national, regional, ethnic, military, and nautical -- with the exception of History and Philosophy of Science, which is covered in its own category. Some resources in this category are general in scope, others focus on a particular geographical area. There is some overlap with the SSCI coverage of the topic, though the SSCI focuses o…
Arts and Humanities Citation Index	History & Philosophy Of Science	History & Philosophy of Science covers resources on the history of scientific disciplines, including medicine and technology, as well as philosophical and social studies of science.
Arts and Humanities Citation Index	Humanities, Multidisciplinary	Humanities, Multidisciplinary includes resources on two or more topics pertaining to creative, artistic, philosophical, or historical expression and on records, documents, works, or artifacts produced by these endeavors, such as collections of a particular library. Resources concerned with all aspects of a particular discipline or culture are categorized here.
Arts and Humanities Citation Index	Language & Linguistics	Language & Linguistics covers resources relating to theoretical, literary and historical linguistics as well as stylistics and philology.
Arts and Humanities Citation Index	Literary Reviews	Literary Reviews includes resources on creative material such as short stories, poetry, artwork, photography, and critical essays. Their emphasis is on original works rather than on the analysis of literature or other works of art.
Arts and Humanities Citation Index	Literary Theory & Criticism	Literary Theory & Criticism covers resources that are concerned with theoretical aspects of the literary form, value in the cultural context as well as with the philosophical and/or historical interpretation of the literary text. Articles of metaliterature or philosophical literature may be covered here.
Arts and Humanities Citation Index	Literature	Literature includes resources that cover comparative literature, literature of a specific genre, literary movement or era in literary history, and specialty literatures (such as children's or women's literature). Also included in this category are resources concerned with the literature of two or more cultures (for example, British and American).
Arts and Humanities Citation Index	Literature, African, Australian, Canadian	Literature, African, Australian, Canadian includes resources concerned with literature written in English from the African continent, as well as Australia, New Zealand, and Canada (sometimes referred to as "Commonwealth Literature").
Arts and Humanities Citation Index	Literature, American	Literature, American includes resources on the literature from America, from colonial to contemporary eras. Some resources deal with the full literary spectrum; others are devoted to specific writers or literary movements, eras, or regions of the country.
Arts and Humanities Citation Index	Literature, British Isles	Literature, British Isles covers resources on the literature of England, Ireland, Scotland, and Wales. Some resources may focus on particular periods or individual writers. Most resources emphasize works written in English, but Celtic material is also included.
Arts and Humanities Citation Index	Literature, German, Dutch, Scandinavian	Literature, German, Dutch, Scandinavian covers resources that include Germanic literature from Germany, Austria, Switzerland, the Netherlands, Scandinavia, and other German speaking cultures. Some resources focus on two or more of these national literatures, others emphasize one exclusively.
Arts and Humanities Citation Index	Literature, Romance	Literature, Romance includes resources that are concerned with the literature written in the Romance languages -- French, Italian, Portuguese, Romanian, Spanish, and others. This category includes non-European cultures (such as Latin America, French Quebec) where a Romance language is the national tongue.
Arts and Humanities Citation Index	Literature, Slavic	Literature, Slavic covers resources on the literature of the Slavic nations: Byelorussia, Bulgaria, the Czech Republic, Poland, Russia, Serbia, Slovakia, Slovenia, and the Ukraine among others. Some resources include articles on several Slavic national literatures, others emphasize one exclusively.
Arts and Humanities Citation Index	Medieval & Renaissance Studies	Medieval & Renaissance Studies covers resources on architecture, art, history, literature, philosophy, religion, and science in the European and Byzantine contexts from 500 to 1700 CE. Multidisciplinary resources within these geographic and chronological limits will also be included in this category.
Arts and Humanities Citation Index	Music	Music covers resources concerned with all types of music -- classical, opera, ethnic, choral, folk, sacred, early music, popular, jazz, country, new music, and others. Music therapy and perception as well as music history are covered here.
Arts and Humanities Citation Index	Philosophy	Philosophy covers resources on every branch of philosophy including logic, metaphysics, epistemology, descriptive ethics, and metaphilosophy. Normative ethics is covered in the SSCI.
Arts and Humanities Citation Index	Poetry	Poetry includes resources devoted to original poetry and those with articles about poetry, a particular poet, or national poetry.
Arts and Humanities Citation Index	Religion	Religion includes resources on the major world religions, as well as biblical studies, spirituality, and the history and sociology of religion.
Arts and Humanities Citation Index	Theater	Theater covers resources on dramaturgy, theatrical history, theater design, technique and performance, as well as individual dramatists.
